# Supplementary material for: Clinical impact of angiographically insignificant suboptimal poststent findings detected by optical coherence tomography after drug-eluting stent implantation
Source: PLoS One. 2020 Oct 19;15(10):e0240860. doi: 10.1371/journal.pone.0240860 (PMC7571690; doi:10.1371/journal.pone.0240860)
Supplement: S1 Dataset — (XLSX) [file pone.0240860.s001.xlsx]

## Sheet: Sheet1
sex	age	Diagnosis	Dx_coding	SA_ACS	SA_UA_MI	target vessel_CASS	target_vessel	wt_kg	ht_m	BMI	DM	HTN	CKD(eGFR<50)_auto_filling	Smoking	LVD(EF<45)_auto_filling	PCI_Hx	CVA_Hx	CABG_hx	Other_medical_Hx	EF_base	Peak_CKMB	Tnl	WBC	Neutrophil	hsCRP	ESR	HbA1c	Cr	TG	Total_Chol	HDL	LDL	Aspirin	P2Y12_inhibitor	Cilostazol	Statin	Statin_name	Statin_dose	ACEi	ACEi_name	ARB	ARB_name	RASB	Beta_blocker	CCB	Proximal_RD_Pre	Distal_RD_Pre	MLD_Pre	DS_Pre
2	68	stable angina	1	1	1	12	1	59.6	1.5	26.4889	0	1	36.4752	0	0	0	0	0	1	60	0.71	0.075	6.36	ND	0.375	12	ND	0.72	105	160	60	71	1	1	0	1	Crestor	10	1	3	0	0	1	0	1	3.08	3.01	0.94	69.1297
2	72	unstable angina	2	2	2	13	1	79.3	1.55	33.0073	1	1	69.3897	0	0	0	0	0	0	58	2.86	0.1	4.73	ND	6.897	24	7.4	1.09	97	140	38	73.6	1	1	0	1	Lipitor	10	1	3	0	0	1	1	0	2.87	3.02	0.93	68.4211
1	69	ICMP	5	1	1	1	3	55.5	1.67	19.9003	1	1	73.8844	0	1	0	0	0	1	38	11.53	0.667	11.3	ND	10.734	14	6.7	1.35	ND	91	ND	ND	1	1	0	1	Vytorin	20	0	0	1	5	1	1	0	2.63	2.21	0	100
1	65	STEMI	4	2	3	18	2	75	1.67	26.8923	0	1	96.875	2	0	0	0	0	1	ND	214.3	150.8	7.83	ND	7.893	9	ND	1.24	51	191	51	99	1	1	0	0	0	0	1	1	0	0	1	1	0	3.41	3.38	0	100
1	70	unstable angina	2	2	2	12	1	69.3	1.6	27.0703	1	1	83.545	0	0	1	0	0	0	ND	2.88	ND	4.84	ND	0.604	ND	7.7	1.24	99	134	50	61	1	1	1	1	Lipitor	10	0	0	0	0	0	0	1	2.41	2.31	0.91	61.4407
1	58	stable angina	1	1	1	12	1	72.8	1.65	26.7401	0	1	81.2529	0	0	0	0	0	1	ND	1.78	0.181	4.78	ND	1.5	5	ND	0.98	134	203	36	103	1	1	0	1	Lipitor	10	1	1	0	0	1	0	0	3.02	3.69	0.9	73.1744
2	55	unstable angina	2	2	2	2	3	50.6	1.51	22.192	1	1	45.1904	0	0	0	0	0	0	ND	5.63	3.03	8.84	ND	1.353	18	7.5	0.89	182	303	51	166	1	1	0	1	Lipitor	10	0	0	1	7	1	1	1	4.41	4.21	0.87	79.8144
1	50	STEMI	4	2	3	12	1	70.2	1.64	26.1005	0	0	71.0775	1	0	0	0	0	0	ND	376.4	112	10.37	ND	0.585	9	ND	0.81	57	183	49	96	1	1	0	1	Crestor	10	1	3	0	0	1	1	0	2.26	2.14	0.62	71.8182
1	64	stable angina	1	1	1	13	1	74.4	1.74	24.5739	1	1	77.748	1	0	0	0	0	0	60	2.26	ND	7.43	ND	2.251	9	6.5	0.99	139	157	58	69	1	1	0	1	Lipitor	10	1	3	0	0	1	0	0	2.83	2.64	0.83	69.6527
1	65	stable angina	1	1	1	2	3	54.9	1.735	18.2378	1	1	57.1875	2	0	1	0	0	1	ND	3.68	ND	6.87	ND	10.35	14	8.5	1	128	180	30	106	1	1	0	1	Caduet	10	0	0	0	0	0	1	1	3.72	3.48	0.95	73.6111
1	51	unstable angina	2	2	2	12	1	59.7	1.72	20.1798	0	0	75.2717	2	0	0	0	0	0	50	22.44	ND	5.43	ND	0.441	2	ND	1.02	47	190	44	104	1	1	0	1	Lipitor	20	1	3	0	0	1	1	1	2.98	2.68	1.21	57.2438
1	62	STEMI	4	2	3	2	3	77	1.69	26.9598	0	0	93.4267	1	0	0	0	0	0	60	244.1	ND	9.6	52.1	2.22	ND	5.9	1.12	88	125	37	63	1	1	0	1	Crestor	10	1	3	0	0	1	1	0	3.56	2.52	0	100
1	65	unstable angina	2	2	2	3	3	83.3	1.68	29.5139	1	1	167.468	0	0	0	0	0	1	60	5.43	0.12	8.35	ND	3.375	ND	9.2	1.93	ND	128	ND	ND	1	1	0	0	0	0	0	0	1	3	1	1	1	3.86	3.88	1.1	71.5762
2	74	ICMP	5	1	1	13	1	49.2	1.57	19.9602	1	1	29.518	1	1	0	0	0	1	40	8.99	0.97	8.6	65.6	2.911	21	7.2	0.77	113	307	51	155	1	1	0	1	Lipitor	20	0	0	1	3	1	1	1	3.5	3.46	0.81	76.7241
1	67	stable angina	1	1	1	3	3	88.5	1.74	29.2311	0	1	68.1942	0	0	0	0	0	1	ND	2.39	ND	6.05	ND	2.357	19	ND	0.76	78	153	41	82	1	1	0	0	0	0	0	0	1	14	1	1	0	3.01	2.89	0.71	75.9322
1	71	unstable angina	2	2	2	1	3	58.6	1.675	20.8866	0	1	39.8724	1	0	0	0	0	0	60	2.33	0.1	5	ND	0.858	8	5.4	0.71	62	170	54	84	1	1	0	1	Lipitor	10	0	0	0	0	0	0	1	3.46	3.14	0.84	74.5455
1	71	unstable angina	2	2	2	12	1	64	1.6	25	1	1	43.5467	0	0	0	0	0	1	60	2.65	0.283	6.96	59.9	2.208	17	ND	0.71	223	141	38	61	1	1	1	1	Vytorin	10	0	0	0	0	0	0	1	3.37	3.02	0.38	88.1064
1	48	STEMI	4	2	3	2	3	69.3	1.613	26.6357	0	1	59.3285	1	0	0	0	0	1	ND	306.2	85.56	12.5	88.7	5.654	26	5.1	0.67	68	206	36	117	1	1	0	1	Crestor	10	1	3	0	0	1	1	0	3.32	0	0	100
1	46	STEMI	4	2	3	1	3	80	1.705	27.5195	0	0	87.7333	1	0	0	0	0	1	ND	343.9	ND	15.3	90.9	0.637	6	ND	0.84	154	239	33	139	1	1	0	1	Crestor	10	0	0	0	0	0	1	0	3.58	0	0	100
1	47	stable angina	1	1	1	12	1	89	1.72	30.0838	1	0	120.706	2	0	0	0	0	0	60	2.94	0.328	6.72	ND	0.623	ND	5.8	1.05	83	173	45	93	1	1	1	1	Crestor	10	0	0	0	0	0	0	1	2.81	2.79	0.29	89.6429
1	65	STEMI	4	2	3	13	1	63.5	1.63	23.9	0	0	63.5	0	0	0	0	0	0	53	72.94	18.07	9.3	65.4	4.817	7	ND	0.96	89	188	38	104	1	1	1	1	Crestor	10	1	3	0	0	1	1	0	2.99	2.72	0.98	65.6743
2	83	unstable angina	2	2	2	12	1	49	1.5	21.7778	1	1	35.9405	0	0	0	0	0	1	60	2.76	ND	5.63	ND	0.323	32	6	1.09	96	184	42	98	1	1	1	1	Lipitor	10	0	0	0	0	0	0	1	3.26	2.96	0.65	79.0997
1	49	NSTEMI	3	2	3	12	1	73	1.66	26.4915	0	0	80.2696	0	0	0	0	0	1	ND	3.45	0.263	6.82	ND	2.114	12	5.6	0.87	47	ND	54	100	1	1	0	1	Crestor	10	1	3	0	0	1	1	0	3.56	3.2	0.59	82.5444
2	66	unstable angina	2	2	2	13	1	45	1.49	20.2694	1	1	26.7325	2	0	0	0	0	1	ND	2.8	0.418	5.83	ND	0.873	6	7.2	0.68	253	205	37	105	1	1	0	1	Crestor	10	1	3	0	0	1	1	0	2.65	2.35	0.285	88.6
1	50	stable angina	1	1	1	12	1	83.7	1.74	27.6457	0	0	108.81	1	0	0	0	0	1	60	2.65	ND	8.69	ND	2.082	17	ND	1.04	608	247	36	89	1	1	0	1	Vytorin	10	0	0	0	0	0	1	0	3.7	3.22	0.72	79.1908
1	52	unstable angina	2	2	2	12	1	82.3	1.68	29.1596	0	0	#VALUE!	1	0	0	0	0	0	ND	2.48	0.131	ND	ND	ND	ND	ND	ND	ND	ND	ND	ND	1	1	1	1	Lipitor	10	0	0	0	0	0	0	1	3.01	2.98	0.89	70.2838
1	70	unstable angina	2	2	2	12	1	68.1	1.632	25.5686	1	1	70.1808	1	0	0	0	0	0	ND	3.95	2.13	8.89	ND	1.638	8	ND	1.06	251	2.7	30	111	1	1	0	1	Lipitor	10	0	0	1	14	1	0	1	2.89	2.61	0.61	77.8182
1	50	ICMP	5	1	1	2	3	96.7	1.725	32.4974	1	0	118.457	1	0	0	0	0	0	52	31.17	1.93	11.81	ND	16.132	2	7.5	0.98	232	ND	34	123	1	1	0	0	0	0	1	1	0	0	1	1	0	2.9	2.6	0.869	68.4
1	50	ICMP	5	1	1	1	3	74	1.7	25.6055	0	1	103.6	1	0	0	0	0	1	ND	35.85	ND	12.2	70.1	18.858	13	ND	1.12	181	ND	37	88	1	1	0	1	Lipitor	10	0	0	1	11	1	1	0	3.68	0	0	100
1	53	unstable angina	2	2	2	12	1	81.2	1.835	24.1148	1	1	58.87	2	0	0	0	0	0	60	4.61	0.1	6.6	68.7	13.76	9	7	0.6	44	145	46	71	1	1	0	1	Crestor	10	1	1	0	0	1	1	0	3.65	3.35	0.896	74.4
1	60	ICMP	5	1	1	13	1	64	1.65	23.5078	0	1	67.5556	1	0	0	0	0	0	60	2.45	0.352	9.2	65.7	9.841	37	ND	0.95	497	239	33	ND	1	1	1	1	Crestor	10	1	3	0	0	1	1	1	3.02	2.98	0.58	80.6667
1	60	unstable angina	2	2	2	12	1	65	1.68	23.03	0	0	68.6111	1	0	0	0	0	0	60	1.56	0.162	4.67	ND	0.106	7	ND	0.95	81	149	38	77	1	1	0	1	Crestor	10	0	0	0	0	0	1	0	4.21	3.98	1.21	70.4518
1	56	unstable angina	2	2	2	12	1	67	1.7	23.1834	0	0	76.6033	0	0	0	0	0	1	ND	3.46	0.504	4.8	ND	0.576	2	ND	0.98	30	ND	52	86	1	1	1	1	Crestor	10	1	3	0	0	1	1	0	3.98	3.64	1.13	70.3412
2	74	unstable angina	2	2	2	12	1	55.4	1.526	23.7903	0	1	37.9859	0	0	0	0	0	1	60	1.51	0.157	6.3	ND	0.413	4	6.2	0.88	76	184	56	93	1	1	0	1	Crestor	10	0	0	1	2	1	0	0	1.74	2.71	0.26	88.3146
1	51	unstable angina	2	2	2	12	1	81.9	1.68	29.0179	0	0	87.0643	1	0	0	0	0	0	52	8.16	ND	8.57	ND	0.258	2	ND	0.86	123	185	38	101	1	1	0	1	Livalo	2	0	0	1	2	1	0	0	3.15	2.85	0.588	80.4
2	69	stable angina	1	1	1	12	1	44.6	1.53	19.0525	1	1	21.3086	0	0	0	0	0	0	65	ND	ND	8.33	ND	0.301	2	ND	0.57	194	93	34	43	1	1	0	1	Lipitor	80	0	0	1	11	1	1	0	3.15	2.85	0.378	87.4
1	65	stable angina	1	1	1	12	1	75	1.75	24.4898	0	1	96.875	0	0	0	0	0	0	60	2.15	0.1	8.25	ND	2.825	8	ND	1.24	195	155	37	77	1	1	0	1	Crestor	10	0	0	1	8	1	0	1	4.15	3.85	0.184	95.4
1	70	STEMI	4	2	3	12	1	74.3	1.68	26.3251	1	0	72.9585	1	0	0	0	0	0	50	371	196	9.3	51.4	0.682	2	8.2	1.01	40	98	31	55	1	1	0	1	Livalo	2	0	0	1	11	1	0	0	2.9	2.6	0.814	70.4
1	76	NSTEMI	3	2	3	19	2	55	1.7	19.0311	1	0	42.5333	0	0	0	0	0	0	ND	23.69	0.113	9.1	ND	12.656	ND	7.4	0.87	61	170	50	86	1	1	1	1	Crestor	10	0	0	1	3	1	1	0	2.9	2.6	0.7315	73.4
1	67	STEMI	4	2	3	2	3	73	1.74	24.1115	0	1	60.6914	2	0	0	0	0	0	ND	90.09	130.9	13.8	ND	4.608	ND	6.6	0.82	99	178	34	101	1	1	0	1	Crestor	10	0	0	0	0	0	1	0	4.15	3.85	0.424	89.4
1	69	ICMP	5	1	1	12	1	71.25	1.7	24.654	1	1	78.6917	0	1	0	0	0	1	25	4.16	0.123	12.22	73.2	7.185	44	10.5	1.12	131	244	42	129	1	1	0	1	Lipitor	10	0	0	1	7	1	1	0	2.4	2.2	0.21	90.8696
1	45	STEMI	4	2	3	12	1	64	1.7	22.1453	0	0	85.2889	1	0	0	0	0	0	ND	2.47	9.25	4.9	54	43.47	ND	ND	1.01	50	115	24	68	1	1	0	1	Lipitor	10	1	1	0	0	1	0	0	3.15	2.85	0.798	73.4
1	52	STEMI	4	2	3	1	3	74.9	1.705	25.7652	0	0	92.4599	0	0	0	0	0	1	ND	18.97	ND	5.7	39.5	0.828	4	5.6	1.01	106	170	39	95	1	1	0	1	Crestor	10	1	3	0	0	1	0	0	3.65	3.35	1.036	70.4
1	54	STEMI	4	2	3	1	3	73	1.67	26.1752	0	0	72.3714	0	0	0	0	0	0	ND	29.15	17.67	8.29	48.3	6.654	34	8.4	0.83	268	165	40	80	1	1	0	1	Crestor	10	1	3	0	0	1	1	0	3.65	3.35	0.021	99.4
2	89	NSTEMI	3	2	3	19	2	55	1.57	22.3133	1	1	61.5931	0	0	0	0	0	1	60	84.85	19.19	11.26	79.8	184.141	67	5.8	1.86	103	73	21	75	1	1	0	0	0	0	0	0	0	0	0	0	0	2.65	2.35	0.64	74.4
2	59	unstable angina	2	2	2	12	1	49.3	1.6	19.2578	0	0	20.743	0	0	0	0	0	0	ND	5.23	1.15	7.69	ND	0.558	8	ND	0.44	115	223	66	ND	1	1	0	1	Crestor	10	0	0	0	0	0	0	0	3.1	2.97	0.98	67.71
1	42	ICMP	5	1	1	12	1	75	1.7	25.9516	0	0	161.292	0	0	0	0	0	0	60	63.33	0.169	16.8	45.4	0.846	5	ND	1.58	ND	ND	ND	ND	1	1	0	0	0	0	0	0	0	0	0	1	0	3.15	2.85	0.198	93.4
1	68	stable angina	1	1	1	13	1	86	1.7	29.7578	0	1	85.14	2	0	0	0	0	0	ND	2.44	0.115	6.36	ND	14.428	2	ND	0.99	147	159	39	82	1	1	0	1	Crestor	10	1	3	0	0	1	0	0	2.9	2.6	0.099	96.4
1	57	unstable angina	2	2	2	13	1	95.95	1.755	31.1523	0	1	109.503	2	0	1	0	0	0	ND	3.1	ND	6.12	ND	0.122	2	ND	0.99	75	121	35	65	1	1	0	1	Lipitor	10	0	0	0	0	0	1	1	3.65	3.35	0.511	85.4
1	53	STEMI	4	2	3	12	1	66.6	1.705	22.91	0	0	90.9367	0	0	0	0	0	0	ND	4.45	0.699	8.8	ND	2.46	12	5.9	1.13	41	157	49	80	1	1	0	0	0	0	1	1	0	0	1	1	0	3.65	3.35	0.301	91.4
1	63	STEMI	4	2	3	1	3	73	1.67	26.1752	0	1	74.166	2	0	0	0	0	1	57	69.6	20.57	12.6	88.4	4.026	6	5.5	0.95	469	ND	29	82	1	1	0	1	Crestor	10	1	1	0	0	1	1	0	3.65	3.35	1.106	68.4
1	51	stable angina	1	1	1	12	1	85	1.77	27.1314	0	0	106.12	1	0	0	0	0	0	ND	3.46	0.584	7.4	ND	2.365	4	ND	1.01	290	217	44	108	1	1	0	1	Lipitor	40	1	3	0	0	1	0	0	3.15	2.85	0.618	79.4
2	69	stable angina	1	1	1	1	3	56.8	1.478	26.0016	0	1	41.8963	0	0	0	0	0	1	65	5.21	0.19	5.9	43.3	0.371	ND	ND	0.88	153	167	43	83	1	1	0	1	Lipitor	10	1	4	0	0	1	0	1	3.13	3.23	0.51	83.9623
1	69	STEMI	4	2	3	13	1	60	1.62	22.8624	0	1	57.3917	1	0	0	0	0	0	ND	204.9	0.294	7.31	ND	0.407	10	ND	0.97	144	137	51	62	1	1	0	1	Lipitor	10	1	3	0	0	1	1	0	3.67	3.21	0.67	80.5233
1	57	ICMP	5	1	1	13	1	70.3	1.635	26.2978	1	0	121.56	1	0	0	0	0	0	53	86.14	4.89	6.7	ND	0.58	6	6.8	1.5	181	149	47	67	1	1	0	1	Lipitor	10	0	0	0	0	0	1	0	2.9	2.6	0.649	76.4
2	48	stable angina	1	1	1	12	1	63.8	1.615	24.4611	0	1	485.057	0	1	0	0	0	0	30	ND	ND	4.93	ND	0.958	14	ND	7	63	188	81	96	1	1	0	1	Crestor	10	1	5	0	0	1	0	0	3.17	2.89	0.97	67.9868
2	64	unstable angina	2	2	2	1	3	53	1.55	22.0604	1	1	59.441	0	0	0	0	0	1	ND	2.01	0.1	6.06	ND	0.052	14	9.2	1.25	179	219	36	115	1	1	0	1	Livalo	2	0	0	1	7	1	1	1	2.01	1.95	0.31	84.3434
1	71	ICMP	5	1	1	1	3	65.7	1.63	24.7281	1	1	104.518	1	0	0	0	0	1	ND	157.3	0.387	10.1	54.7	2.212	ND	7.7	1.66	156	ND	46	47	1	1	0	0	0	0	0	0	0	0	0	1	0	3.15	2.85	0.018	99.4
1	64	unstable angina	2	2	2	12	1	53	1.7	18.3391	1	1	52.0283	1	0	0	0	0	0	ND	2.04	0.294	4.12	60.3	0.188	ND	6.8	0.93	56	104	55	42	1	1	0	0	0	0	0	0	1	3	1	0	0	2.88	2.94	1.06	63.5739
1	55	stable angina	1	1	1	13	1	65.6	1.65	24.0955	1	1	55.76	0	0	0	0	0	0	ND	5.97	0.682	7.37	54.6	1.338	7	7.6	0.72	190	226	65	106	1	1	0	1	Lipitor	10	0	0	0	0	0	0	1	3.49	3.52	1.1	68.6163
1	42	unstable angina	2	2	2	19	2	70	1.63	26.3465	1	0	86.7028	2	0	0	0	0	0	ND	1.68	0.251	8.5	ND	1.702	ND	10.7	0.91	318	189	33	72	1	1	0	1	Lipitor	80	1	1	0	0	1	1	0	2.61	2.75	0.57	78.7313
2	76	ICMP	5	1	1	13	1	50.1	1.54	21.125	0	1	35.5821	0	0	1	0	0	1	60	2.15	0.1	6.72	65.4	1.09	12	6.1	0.94	130	156	42	82	1	1	0	1	Lipinon	10	0	0	1	4	1	1	1	2.32	2.16	1.06	52.6786
1	50	STEMI	4	2	3	1	3	68.9	1.68	24.4118	0	0	108.518	1	0	0	0	0	1	ND	47.98	0.1	12.5	37.5	1.112	ND	ND	1.26	87	221	36	131	1	1	0	1	Crestor	10	1	3	0	0	1	1	0	3.91	3.68	0.42	88.9328
2	55	stable angina	1	1	1	12	1	71.5	1.54	30.1484	0	1	52.3762	0	0	0	0	0	0	60	6.33	ND	6.83	ND	0.568	19	ND	0.73	143	211	63	105	1	1	0	1	Lipitor	10	0	0	1	13	1	1	1	3.65	3.35	0.826	76.4
1	40	STEMI	4	2	3	1	3	66.8	1.74	22.0637	0	0	122.467	0	0	1	0	0	1	53	394.7	0.1	11.7	29.1	0.14	2	ND	1.32	107	188	43	141	1	1	1	1	Lipitor	10	0	0	0	0	0	1	0	2.94	0	0	100
1	56	stable angina	1	1	1	12	1	86.9	1.785	27.2737	1	1	113.549	1	0	0	0	0	0	65	6.62	3.04	8.71	ND	4.276	12	6.5	1.12	146	162	49	78	1	1	0	1	Lipitor	20	0	0	1	3	1	1	1	3.62	3.37	0.89	74.5351
1	60	stable angina	1	1	1	13	1	76.6	1.785	24.041	1	1	91.0689	1	0	0	0	0	1	60	3.85	0.826	6.7	ND	0.371	ND	6.6	1.07	98	151	42	78	1	1	0	1	Crestor	10	1	3	0	0	1	0	0	2.9	2.6	0.8965	67.4
2	83	stable angina	1	1	1	13	1	62.5	1.505	27.5935	0	0	37.8516	0	0	0	0	0	1	60	2.1	ND	7.93	68.3	ND	ND	ND	0.9	153	221	54	ND	1	1	0	1	Lipitor	10	0	0	1	3	1	1	0	3.15	2.85	0.378	87.4
1	62	stable angina	1	1	1	13	1	67.7	1.625	25.6379	1	1	76.2753	2	0	0	0	0	0	60	2.49	0.189	9.62	ND	0.864	6	6.6	1.04	92	175	38	98	1	1	0	1	Lipitor	80	1	1	0	0	1	1	0	2.9	2.6	0.649	76.4
2	59	unstable angina	2	2	2	12	1	69.1	1.604	26.8577	0	0	50.2184	0	0	0	0	0	0	60	1.64	1.1	6.19	45.5	1.728	ND	ND	0.76	76	231	45	130	1	1	1	1	Livalo	2	0	0	0	0	0	1	1	3.06	2.94	0.52	82.6667
1	67	stable angina	1	1	1	12	1	75.9	1.683	26.7962	0	1	85.4191	0	0	0	0	0	0	57	1.42	ND	7.14	ND	0.571	2	ND	1.11	ND	200	ND	ND	1	1	0	1	Livalo	2	0	0	1	13	1	0	1	2.8	2.7	0.81	70.5455
1	57	unstable angina	2	2	2	19	2	93.1	1.742	30.6799	1	1	103.031	2	0	0	0	0	1	ND	1.94	ND	7.32	ND	1.191	11	ND	0.96	145	163	53	79	1	1	0	1	Livalo	2	0	0	0	0	0	1	0	2.53	2.36	0.69	71.7791
2	64	NSTEMI	3	2	3	12	1	51.5	1.466	23.9629	0	1	35.5793	0	0	0	0	0	0	60	4.91	0.125	7.2	ND	0.437	5	5.8	0.77	100	198	48	101	1	1	1	1	Livalo	2	0	0	0	0	0	1	0	1.52	2.56	1.02	50
2	66	ICMP	5	1	1	13	1	63	1.53	26.9127	1	1	39.627	0	0	0	0	0	0	ND	10.72	8.03	7.42	ND	7.391	29	9	0.72	112	216	45	120	1	1	0	1	Crestor	10	1	1	0	0	1	1	0	2.65	2.35	0.09	96.4
1	54	stable angina	1	1	1	12	1	67	1.65	24.6097	0	1	97.6339	0	0	0	0	0	0	ND	2.1	ND	4.55	42.2	0.457	ND	ND	1.22	104	119	40	59	1	1	0	1	Vytorin	10	1	1	0	0	1	1	0	3.21	3.18	0.24	92.4883
1	78	stable angina	1	1	1	2	3	85.5	1.763	27.5082	0	1	78.0425	0	0	0	0	0	0	ND	2.81	ND	6.62	ND	2.002	6	ND	1.06	117	187	43	102	1	1	0	1	Livalo	2	1	1	0	0	1	1	0	3.66	3.48	1.16	67.507
2	73	stable angina	1	1	1	18	2	45.5	1.57	18.4592	1	1	27.3518	0	0	1	0	0	0	ND	1.43	ND	ND	ND	ND	ND	7.5	0.76	68	115	58	49	1	1	0	1	Livalo	2	0	0	1	1	1	0	1	3.15	2.85	0.588	80.4
1	34	ICMP	5	1	1	12	1	86.4	1.773	27.485	0	0	101.76	1	0	0	0	0	0	48	1.54	0.1	5.69	51.1	1.277	7	ND	0.8	ND	ND	ND	ND	1	1	0	1	Crestor	10	1	1	0	0	1	1	0	3.15	2.85	0.198	93.4
1	41	STEMI	4	2	3	12	1	97	1.8	29.9383	1	1	186.725	0	0	0	0	0	1	ND	446.6	0.215	13.8	65.2	ND	ND	10.6	1.4	251	264	37	141	1	1	1	1	Crestor	10	1	1	0	0	1	1	0	3.15	2.85	0.318	89.4
2	57	stable angina	1	1	1	11	4	68.4	1.65	25.124	1	1	44.9051	0	0	1	0	0	0	ND	1.12	ND	5.59	59.6	0.617	2	ND	0.67	152	79	27	37	1	1	1	1	Livalo	2	1	1	0	0	1	1	0	3.65	3.35	1.001	71.4
1	67	NSTEMI	3	2	3	12	1	84	1.76	27.1178	1	0	87.7217	1	0	0	0	0	0	60	39.23	0.1	12.3	50.8	0.536	2	8.1	1.03	133	ND	42	89	1	1	1	1	Lipitor	10	0	0	1	13	1	1	0	3.61	3.1	1.86	44.5604
1	76	ICMP	5	1	1	12	1	71.4	1.665	25.7555	1	1	73.6213	0	0	1	0	0	1	ND	1.9	ND	5.13	63.3	0.587	25	6.1	1.16	87	113	43	53	1	1	0	1	Livalo	2	1	2	0	0	1	1	0	3.65	3.35	1.001	71.4
1	60	stable angina	1	1	1	1	3	71	1.66	25.7657	1	0	97.0333	2	0	1	0	0	0	ND	0.934	ND	6.21	ND	ND	ND	ND	1.23	107	130	33	70	1	1	1	1	Livalo	2	0	0	1	11	1	1	0	3.15	2.85	0.318	89.4
1	38	NSTEMI	3	2	3	13	1	79	1.72	26.7036	0	0	89.5333	1	0	0	0	0	0	57	46.46	2.22	10.8	77.5	0.59	ND	ND	0.8	122	237	57	124	1	1	1	0	0	0	0	0	0	0	0	1	1	3.15	2.85	0.858	71.4
1	65	stable angina	1	1	1	2	3	70	1.75	22.8571	0	1	67.1563	0	0	1	0	0	0	ND	0.643	ND	5.76	ND	2.5888	16	ND	0.921	123	164	48	75	1	1	0	1	Livalo	2	0	0	1	2	1	1	0	3.65	3.35	0.966	72.4
1	52	unstable angina	2	2	2	1	3	69	1.62	26.2917	0	0	81.8033	0	0	0	0	0	0	60	1.73	0.1	6.05	ND	1.917	10	ND	0.97	331	184	41	85	1	1	0	1	Livalo	2	1	1	0	0	1	0	0	3.15	2.85	0.948	68.4
1	67	STEMI	4	2	3	12	1	71.5	1.692	24.975	1	0	167.459	0	0	0	0	0	1	ND	285.9	2.85	9.1	50.9	ND	ND	7.1	2.31	187	184	28	103	1	1	0	1	Lipitor	20	0	0	0	0	0	1	0	4.15	3.85	0.544	86.4
1	46	stable angina	1	1	1	12	1	76	1.67	27.2509	0	0	114.106	2	0	0	0	0	0	ND	1.98	ND	9.03	ND	0.684	6	ND	1.15	221	167	40	82	1	1	0	0	0	0	0	0	0	0	0	1	0	3.15	2.85	0.108	96.4
1	64	stable angina	1	1	1	13	1	63	1.62	24.0055	0	0	70.49	0	0	0	0	0	0	60	1.54	0.1	4.47	ND	0.932	3	ND	1.06	101	240	56	126	1	1	0	1	Vytorin	10	1	1	0	0	1	1	0	4.15	3.85	0.624	84.4
1	57	ICMP	5	1	1	2	3	80	1.67	28.6851	1	1	66.4	1	0	0	0	0	1	60	0.992	ND	ND	ND	0.276	2	6.6	0.72	80	192	43	102	1	1	0	1	Lipitor	10	0	0	1	11	1	0	0	2.65	2.35	0.015	99.4
2	60	stable angina	1	1	1	12	1	60	1.59	23.7332	0	0	48.7333	0	0	0	1	0	0	60	2.03	ND	6.87	ND	0.367	8	ND	0.86	122	200	65	93	1	1	0	1	Lipitor	10	0	0	0	0	0	1	0	4.15	3.85	0.224	94.4
1	53	unstable angina	2	2	2	12	1	80	1.73	26.7299	0	1	94.7333	0	0	0	1	0	1	60	1.38	ND	5.11	52.5	ND	8	ND	0.98	228	199	30	107	1	1	0	1	Lipitor	20	0	0	0	0	0	1	1	3.15	2.85	0.168	94.4
1	71	unstable angina	2	2	2	13	1	73	1.62	27.8159	1	1	97.2421	0	0	1	1	0	1	ND	5.39	0.104	12.06	62.5	0.52	ND	6.1	1.39	177	109	46	50	1	1	0	1	Lipitor	20	0	0	1	3	1	0	1	2.9	2.6	0.4015	85.4
1	56	unstable angina	2	2	2	13	1	63	1.62	24.0055	0	1	88.935	0	0	0	0	0	0	60	1.45	0.147	9.86	ND	0.72	10	ND	1.21	168	169	37	86	1	1	0	1	Lipitor	10	0	0	1	11	1	0	0	2.65	2.35	0.09	96.4
1	53	unstable angina	2	2	2	1	3	74	1.65	27.1809	0	0	110.877	1	0	0	0	0	1	60	0.977	ND	9.08	ND	2.232	12	ND	1.24	193	213	33	113	1	1	1	1	Lipitor	20	0	0	0	0	0	0	1	3.15	2.85	0.918	69.4
1	60	stable angina	1	1	1	12	1	77	1.71	26.3329	1	1	69.3	1	0	0	0	0	0	60	2.57	ND	6.29	ND	0.293	18	7.6	0.81	132	153	29	89	1	1	1	1	Lipitor	20	0	0	0	0	0	1	0	2.9	2.6	0.1265	95.4
1	57	stable angina	1	1	1	18	2	58	1.73	19.3792	1	0	50.8144	0	0	1	0	0	1	ND	0.633	ND	8.9	43.7	0.405	2	7.2	0.76	79	132	54	58	1	1	0	1	Vytorin	10	0	0	0	0	0	0	0	2.65	2.35	0.765	69.4
1	53	stable angina	1	1	1	11	4	85	1.72	28.7317	0	1	112.979	0	0	0	0	0	0	ND	3.61	ND	7.05	ND	0.562	5	ND	1.1	104	277	31	163	1	1	0	1	Lipitor	10	1	1	0	0	1	1	0	3.65	3.35	1.071	69.4
1	60	stable angina	1	1	1	12	1	65	1.7	22.4913	1	1	#VALUE!	1	0	0	0	0	1	ND	ND	ND	ND	ND	ND	ND	ND	ND	ND	ND	ND	ND	0	0	0	0	0	0	0	0	0	0	0	0	0	3.15	2.85	0.078	97.4
1	62	stable angina	1	1	1	3	3	62	1.68	21.9671	1	0	75.8983	1	0	1	0	0	0	ND	1.7	ND	7.48	ND	ND	ND	7.7	1.13	136	141	41	71	1	1	0	1	Livalo	2	1	1	0	0	1	1	0	4.15	3.85	1.224	69.4
1	59	NSTEMI	3	2	3	11	4	61	1.65	22.4059	0	0	63.135	1	0	0	0	0	0	47	296.6	10.25	13.3	78.6	ND	ND	5.4	0.92	106	138	32	74	1	1	1	1	Lipitor	10	0	0	1	11	1	1	0	2.65	2.35	0.19	92.4
2	64	unstable angina	2	2	2	12	1	68	1.55	28.3039	1	0	55.5201	0	0	0	0	0	1	50	1.88	ND	6.7	67.6	11.04	100	ND	0.91	64	125	36	66	1	1	0	1	Livalo	2	0	0	1	11	1	1	1	3.65	3.35	0.581	83.4
2	69	unstable angina	2	2	2	12	1	53	1.52	22.9398	0	1	30.2085	0	0	1	1	0	1	65	1.72	0.1	4.75	54.7	0.557	3	ND	0.68	188	124	40	61	1	1	0	1	Lipitor	10	0	0	1	12	1	1	0	3.15	2.85	0.678	77.4
2	74	ICMP	5	1	1	12	1	43.7	1.427	21.4602	1	1	34.7306	0	0	1	0	0	0	ND	3.99	ND	4.63	ND	ND	ND	ND	1.02	116	149	43	73	1	1	0	1	Crestor	10	0	0	0	0	0	1	0	2.9	2.6	0.3465	87.4
1	59	stable angina	1	1	1	13	1	68	1.68	24.093	1	1	67.32	2	0	1	0	0	1	60	2.04	ND	5.57	ND	ND	ND	7.7	0.88	83	196	79	ND	1	1	1	1	Lipitor	10	1	1	0	0	1	1	1	3.15	2.85	0.138	95.4
1	61	stable angina	1	1	1	12	1	87	1.67	31.1951	1	1	100.231	0	0	0	0	0	0	60	1.99	ND	8.8	ND	11.341	13	6.8	1.05	187	211	54	112	1	1	0	1	Lipitor	20	0	0	0	0	0	0	1	2.9	2.6	0.649	76.4
1	69	stable angina	1	1	1	13	1	59	1.56	24.2439	0	0	50.0353	2	0	0	0	0	0	60	26.06	0.1	5.5	ND	0.34	7	ND	0.86	128	194	36	ND	1	1	0	1	Livalo	2	0	0	0	0	0	1	1	3.15	2.85	0.678	77.4
1	55	stable angina	1	1	1	18	2	64	1.65	23.5078	0	0	78.5778	2	0	1	0	0	1	60	2.87	0.124	5	57.5	0.273	3	ND	1.04	103	147	52	72	1	1	0	1	Lipitor	10	0	0	1	3	1	1	0	3.15	2.85	0.138	95.4
2	64	stable angina	1	1	1	13	1	65	1.62	24.7676	0	1	48.4051	0	0	0	0	0	1	60	1.29	ND	4.59	ND	ND	ND	ND	0.83	132	191	43	ND	1	1	0	1	Livalo	2	0	0	1	8	1	1	1	3.65	3.35	0.336	90.4
2	50	unstable angina	2	2	2	13	1	59	1.51	25.8761	0	1	44.5081	0	0	0	0	0	0	60	2.79	ND	6	ND	0.414	12	ND	0.71	84	170	58	84	1	1	0	1	Simvastar	20	0	0	1	5	1	0	1	2.9	2.6	0.7865	71.4
1	83	unstable angina	2	2	2	3	3	70	1.69	24.5089	1	1	54.8625	0	0	1	0	0	1	ND	2.18	ND	6.21	59.5	0.342	9	7	0.99	45	105	55	46	1	1	0	1	Lipitor	10	0	0	1	2	1	0	1	2.9	2.6	0.484	82.4
1	62	NSTEMI	3	2	3	18	2	55	1.6	21.4844	0	1	50.6458	1	1	0	0	0	0	40	68.01	0.818	14.6	80.1	1.983	10	ND	0.85	267	227	37	118	1	1	0	1	Lipitor	10	1	1	0	0	1	1	0	3.15	2.85	0.738	75.4
2	68	stable angina	1	1	1	12	1	60	1.5	26.6667	0	1	39.27	0	0	1	0	0	1	60	24.63	ND	2.47	44.2	1.816	ND	ND	0.77	79	162	45	84	1	1	1	1	Livalo	2	0	0	0	0	0	0	1	3.15	2.85	1.008	66.4
1	71	stable angina	1	1	1	13	1	70	1.75	22.8571	1	1	67.7542	2	0	0	0	0	0	ND	2.52	ND	5.43	ND	0.11	5	6.7	1.01	101	205	51	110	1	1	0	1	Livalo	2	1	1	0	0	1	1	0	2.9	2.6	0.4565	83.4
1	53	stable angina	1	1	1	13	1	99	1.76	31.9602	1	1	139.961	0	0	1	0	0	0	60	3.54	ND	9.7	ND	1.824	3	ND	1.17	171	184	39	95	1	1	0	1	Lipitor	10	0	0	0	0	0	1	0	2.65	2.35	0.59	76.4
1	56	unstable angina	2	2	2	12	1	79	1.67	28.3266	1	1	100.462	1	0	0	0	0	0	60	1.23	0.1	6.48	68.7	ND	3	8.1	1.09	98	141	33	77	1	1	1	1	Lipitor	80	0	0	1	3	1	1	1	2.65	2.35	0.64	74.4
1	77	unstable angina	2	2	2	13	1	66	1.67	23.6652	1	1	78.54	0	0	0	0	0	1	60	6.76	0.1	3.4	54.7	ND	ND	7.7	1.36	70	140	ND	94	1	1	0	1	Lipitor	20	0	0	1	11	1	0	0	4.15	3.85	1.184	70.4
1	77	unstable angina	2	2	2	1	3	66	1.67	23.6652	1	1	84.315	0	0	0	0	0	1	60	6.76	0.1	5.07	60.1	ND	ND	7.7	1.46	70	140	ND	94	1	1	0	1	Lipitor	20	0	0	1	11	1	0	0	3.15	2.85	0.288	90.4
1	63	stable angina	1	1	1	12	1	70	1.58	28.0404	0	0	74.1125	1	0	0	0	0	0	60	1.64	ND	9.3	68	ND	ND	5.4	0.99	169	200	36	147	1	1	1	1	Lipitor	20	0	0	0	0	0	0	1	3.15	2.85	0.348	88.4
2	68	stable angina	1	1	1	13	1	72	1.64	26.7698	1	1	60.588	0	0	0	0	0	0	ND	2.36	ND	4.87	ND	ND	ND	ND	0.99	ND	ND	ND	ND	1	1	0	1	Lipitor	80	0	0	1	15	1	0	0	2.9	2.6	0.7865	71.4
2	70	ICMP	5	1	1	13	1	72	1.56	29.5858	1	1	55.335	0	0	1	0	0	0	50	13.95	0.287	7.6	55.6	ND	ND	7.5	0.93	419	379	45	258	1	1	0	1	Lipitor	80	0	0	1	13	1	0	0	3.65	3.35	0.091	97.4
2	70	ICMP	5	1	1	1	3	72	1.56	29.5858	1	1	68.425	0	0	1	0	0	0	50	13.95	0.287	10	71.9	ND	ND	7.5	1.15	419	379	45	258	1	1	0	1	Lipitor	80	0	0	1	13	1	0	0	2.9	2.6	0.5665	79.4
1	69	stable angina	1	1	1	13	1	66	1.66	23.9512	1	1	70.29	2	0	1	0	0	1	ND	3.8	ND	ND	ND	ND	ND	ND	1.08	ND	ND	ND	ND	1	1	0	0	0	0	0	0	0	0	0	1	0	3.15	2.85	0.138	95.4
2	73	unstable angina	2	2	2	12	1	49	1.4	25	1	1	29.4558	0	0	0	0	0	1	ND	2.57	0.1	6.3	66.3	0.16	4	8.4	0.76	137	127	45	67	1	1	0	1	Lipitor	10	0	0	0	0	0	0	0	3.15	2.85	0.798	73.4
1	47	STEMI	4	2	3	2	3	60	1.7	20.7612	1	1	104.625	1	0	0	0	0	0	ND	1.66	0.173	6.4	58.1	ND	ND	10.6	1.35	174	266	40	197	1	1	0	1	Lipitor	80	0	0	0	0	0	1	0	2.65	2.35	0.115	95.4
1	64	stable angina	1	1	1	12	1	67	1.61	25.8478	1	1	92.6461	2	0	1	0	0	1	60	0.973	ND	5.77	65.1	ND	ND	5.1	1.31	ND	227	ND	ND	1	1	0	1	Lipitor	80	0	0	1	11	1	0	1	2.9	2.6	0.209	92.4
1	72	stable angina	1	1	1	13	1	69	1.61	26.6193	1	1	58.65	0	0	0	0	0	0	60	4.87	ND	4.47	ND	<0.08	9	ND	0.9	61	123	35	82	1	1	0	1	Lipitor	10	0	0	1	5	1	0	1	3.65	3.35	0.581	83.4
1	54	unstable angina	2	2	2	11	4	64	1.69	22.4082	0	0	87.1467	2	0	1	0	0	0	ND	1.99	ND	5.8	ND	ND	ND	ND	1.14	116	149	38	ND	1	1	1	1	Crestor	10	0	0	0	0	0	0	0	2.9	2.6	0.2365	91.4
1	61	unstable angina	2	2	2	12	1	68	1.67	24.3824	0	1	80.58	1	0	0	0	0	1	52	3.11	0.106	6.9	ND	3.84	15	ND	1.08	78	235	37	166	1	1	1	1	Lipitor	80	1	1	0	0	1	1	0	4.15	3.85	0.624	84.4
1	58	ICMP	5	1	1	1	3	67	1.65	24.6097	1	0	61.0444	1	0	0	0	0	0	50	3.79	1.41	7.19	74.5	4.47	12	8.9	0.8	ND	ND	ND	ND	1	1	0	1	Lipitor	10	1	1	0	0	1	0	1	3.15	2.85	0.918	69.4
1	48	unstable angina	2	2	2	12	1	68	1.63	25.5937	0	0	79.0689	2	0	0	0	0	0	60	2.15	0.118	6.7	59.3	ND	ND	ND	0.91	80	183	49	133	1	1	0	1	Lipitor	80	0	0	0	0	0	1	0	3.65	3.35	0.931	73.4
1	64	STEMI	4	2	3	3	3	80	1.77	25.5354	0	1	81.0667	0	0	0	0	0	0	55	184	0.1	8.6	32.2	ND	ND	6.1	0.96	80	160	40	119	1	1	1	1	Lipitor	80	0	0	0	0	0	1	0	3.65	3.35	0.266	92.4
1	64	stable angina	1	1	1	1	3	66	1.64	24.539	1	1	68.2733	0	0	0	0	0	0	60	3.22	ND	7.32	ND	1.97	3	5.8	0.98	212	203	61	115	1	1	0	1	Lipitor	10	0	0	1	12	1	1	1	4.15	3.85	1.104	72.4
2	57	stable angina	1	1	1	12	1	52	1.53	22.2137	0	0	42.2908	0	0	1	0	0	1	60	3.47	0.1	7.14	49.1	0.58	11	ND	0.83	232	241	44	150	1	1	0	1	Lipitor	20	0	0	0	0	0	0	0	2.65	2.35	0.04	98.4
2	62	NSTEMI	3	2	3	1	3	57	1.53	24.3496	0	1	43.5646	0	1	0	0	0	1	38	15.31	8.06	6.3	52.5	ND	13	ND	0.83	112	ND	39	181	1	1	0	1	Livalo	2	0	0	0	0	0	1	0	3.15	2.85	0.558	81.4
1	70	unstable angina	2	2	2	12	1	55.6	1.655	20.2992	0	0	50.8122	0	1	0	0	0	0	40	2.07	ND	7.64	60.4	2.93	15	ND	0.94	120	203	57	132	1	1	0	1	Livalo	2	1	1	0	0	1	1	1	3.15	2.85	0.198	93.4
2	73	unstable angina	2	2	2	13	1	66.8	1.57	27.1005	1	1	41.7412	0	0	0	0	0	1	60	1.85	0.129	4.39	65.7	ND	12	6.8	0.79	95	164	50	ND	1	1	0	1	Lipitor	20	0	0	0	0	0	1	1	3.65	3.35	0.511	85.4
1	68	unstable angina	2	2	2	2	3	62.9	1.59	24.8803	1	1	60.384	1	0	0	0	0	0	60	3.32	ND	6.4	ND	0.52	2	5.9	0.96	91	202	30	153	1	1	0	1	Livalo	2	1	1	0	0	1	1	0	3.15	2.85	0.378	87.4
2	43	NSTEMI	3	2	3	18	2	76.8	1.626	29.0483	0	0	62.4421	0	0	0	0	0	1	45	3.51	0.295	8.3	74	14.18	10	8.9	0.71	111	205	40	148	1	1	0	1	Livalo	2	0	0	1	12	1	1	1	3.15	2.85	0.138	95.4
1	70	unstable angina	2	2	2	12	1	83	1.74	27.4145	0	0	95.2194	0	0	0	0	0	0	60	2.03	ND	7.97	ND	ND	ND	ND	1.18	309	220	ND	147	1	1	0	0	0	0	0	0	0	0	0	0	1	2.9	2.6	0.759	72.4
1	61	stable angina	1	1	1	12	1	74.6	1.7	25.8131	0	1	77.7601	1	0	0	0	0	0	ND	1.82	ND	ND	ND	ND	ND	5.5	0.95	114	199	41	125	1	1	0	1	Livalo	4	0	0	0	0	0	1	0	3.65	3.35	1.211	65.4
2	53	unstable angina	2	2	2	18	2	55.8	1.56	22.929	0	1	37.2523	0	0	1	0	0	0	ND	2.15	ND	6.02	ND	ND	ND	ND	0.65	78	131	43	76	1	1	1	1	Livalo	1	1	3	0	0	1	1	0	3.15	2.85	0.078	97.4
2	58	stable angina	1	1	1	1	3	47	1.47	21.7502	0	1	32.304	0	0	0	0	0	1	ND	4.2	ND	3.28	65	8.19	38	ND	0.71	90	193	26	148	1	1	1	1	Livalo	4	1	1	0	0	1	1	1	3.15	2.85	0.528	82.4
1	67	stable angina	1	1	1	18	2	64.7	1.615	24.8061	1	1	76.7504	2	0	0	0	0	1	60	2.35	0.123	6.68	ND	0.24	3	5.9	1.17	76	131	52	ND	1	1	0	1	Livalo	1	0	0	1	6	1	1	0	3.15	2.85	0.048	98.4
2	58	STEMI	4	2	3	13	1	53	1.52	22.9398	0	0	39.5063	0	0	0	0	0	0	ND	339.7	13.98	10.6	83	7.87	20	5.8	0.77	46	ND	44	140	1	1	0	1	Livalo	2	1	1	0	0	1	1	0	3.65	3.35	0.651	81.4
2	62	stable angina	1	1	1	2	3	58.2	1.581	23.2841	1	0	40.1944	0	0	0	0	0	0	60	3.62	ND	6.04	ND	0.92	23	7.3	0.75	285	201	41	135	1	1	1	1	Livalo	4	1	1	0	0	1	0	1	3.65	3.35	1.036	70.4
1	65	unstable angina	2	2	2	19	2	72.5	1.585	28.8589	0	1	75.5208	0	0	0	0	0	0	60	1.96	ND	5.75	ND	0.76	7	ND	1	131	200	51	136	1	1	0	1	Livalo	4	0	0	0	0	0	1	1	2.9	2.6	0.5665	79.4
1	63	stable angina	1	1	1	12	1	66.7	1.625	25.2592	1	1	#VALUE!	2	0	0	0	0	0	60	3.14	ND	ND	ND	ND	ND	ND	ND	ND	ND	ND	ND	1	1	0	1	Lipitor	10	0	0	1	12	1	0	0	2.9	2.6	0.2365	91.4
2	61	stable angina	1	1	1	13	1	61.2	1.534	26.0076	0	0	45.0912	0	0	0	0	0	0	ND	1.68	ND	7.29	ND	0.83	25	ND	0.79	290	180	34	120	1	1	0	1	Livalo	1	0	0	0	0	0	0	0	2.9	2.6	0.099	96.4
2	39	unstable angina	2	2	2	12	1	54.3	1.584	21.6416	0	0	43.3793	0	0	0	0	0	0	ND	2.03	0.138	7.27	56.1	ND	ND	ND	0.67	75	148	41	98	1	1	1	1	Livalo	1	0	0	0	0	0	0	1	3.15	2.85	0.588	80.4
1	67	unstable angina	2	2	2	13	1	52	1.67	18.6453	0	1	59.5761	1	0	0	0	0	0	ND	1.25	ND	5.67	ND	8.11	32	ND	1.13	103	257	45	185	1	1	0	1	Livalo	4	1	1	0	0	1	1	1	3.15	2.85	0.048	98.4
1	66	ICMP	5	1	1	12	1	63.8	1.68	22.6049	0	0	66.2279	0	1	0	0	0	1	35	3.67	ND	5.09	48.8	8.52	ND	ND	1.01	70	179	37	93	1	1	0	1	Lipitor	10	0	0	0	0	0	0	1	2.9	2.6	0.319	88.4
1	73	unstable angina	2	2	2	12	1	59	1.68	20.9042	0	0	47.2164	1	0	0	0	0	0	52	12.14	0.225	10.2	69.4	ND	16	ND	0.86	119	ND	46	160	1	1	0	1	Livalo	2	1	1	0	0	1	1	0	2.65	2.35	0.715	71.4
1	88	unstable angina	2	2	2	12	1	74	1.688	25.9709	0	1	60.3922	2	0	1	0	0	1	ND	13.11	0.1	6.4	ND	0.26	14	ND	1.13	125	ND	31	133	1	1	0	0	0	0	0	0	1	11	1	1	0	3.65	3.35	0.721	79.4
1	62	stable angina	1	1	1	12	1				0	1	0	1	0	0	0	0	1	60	3.16	ND	9.4	ND	2.85	12	ND	0.88	150	127	34	81	1	1	0	1	Livalo	0	0	0	0	0	0	0	0	2.65	2.35	0.865	65.4
1	71	unstable angina	2	2	2	Lim	0				1	1	0	0	1	1	0	1	1	40	ND	ND	11.6	79.2	1.84	18	7.3	0.89	127	119	34	74	1	1	0	1	Livalo	2	0	0	0	0	0	1	0	2.65	2.35	0.115	95.4
2	51	stable angina	1	1	1	13	1				1	1	0	0	0	0	0	0	0	60	4.72	ND	5.54	ND	0.39	8	8.2	0.57	28	142	48	119	1	1	0	1	Lipitor	20	0	0	0	0	0	0	1	4.15	3.85	0.944	76.4
1	54	unstable angina	2	2	2	18	2				1	0	0	2	0	0	0	0	1	60	1.37	0.1	9.1	40.4	15.03	ND	7.5	1	235	238	33	164	1	1	0	1	Livalo	4	1	1	0	0	1	1	0	2.65	2.35	0.565	77.4
1	75	unstable angina	2	2	2	18	2				0	1	0	1	0	0	0	0	1	60	105	0.1	9.66	56.8	0.78	ND	ND	0.93	98	196	42	135	1	1	0	1	Livalo	2	0	0	0	0	0	1	0	2.9	2.6	0.484	82.4
1	83	STEMI	4	2	3	13	1				1	1	0	1	0	0	0	0	1	ND	75.99	0.602	7	56.2	ND	ND	7.3	0.71	170	197	55	113	1	1	1	1	Livalo	1	0	0	0	0	0	1	0	3.15	2.85	0.138	95.4
1	76	unstable angina	2	2	2	12	1	70	1.68	24.8016	1	1	433.689	0	0	0	0	0	1	48	49.31	0.201	9.2	84.4	8.29	ND	6.3	6.97	114	149	57	ND	1	1	0	1	Mevalotin	10	1	1	0	0	1	1	1	2.9	2.6	0.0715	97.4
1	55	unstable angina	2	2	2	1	3				1	1	0	1	0	0	0	0	0	60	0.585	ND	5.28	ND	1.9	8	7.1	0.96	205	169	46	ND	1	1	0	1	Livalo	4	0	0	0	0	0	0	0	3.15	2.85	0.258	91.4
1	62	unstable angina	2	2	2	13	1				0	0	0	1	0	0	0	0	1	60	8.75	0.1	7.29	45.2	0.57	ND	ND	0.69	101	139	30	96	1	1	0	1	Livalo	1	1	1	0	0	1	1	0	4.15	3.85	0.104	97.4
2	79	stable angina	1	1	1	12	1				0	1	0	0	0	0	0	0	0	65	1.73	ND	6.8	ND	0.35	23	ND	0.97	135	157	41	103	1	1	0	1	Livalo	4	0	0	1	12	1	0	1	2.9	2.6	0.704	74.4
1	32	NSTEMI	3	2	3	3	3				0	1	0	1	0	1	0	0	0	60	27.41	5.12	8.9	58.6	0.71	ND	ND	0.89	303	245	38	97	1	1	0	1	Crestor	10	1	1	0	0	1	1	0	3.15	2.85	0.018	99.4
1	57	unstable angina	2	2	2	13	1				1	0	0	2	0	0	0	0	1	60	1.96	0.1	7.3	61	0.64	2	6.9	1.04	251	224	44	148	1	1	0	1	Livalo	1	0	0	0	0	0	0	0	3.15	2.85	0.378	87.4
2	76	STEMI	4	2	3	12	1				0	1	0	0	0	0	0	0	1	ND	191.8	9.96	14.6	80.7	ND	ND	5.6	0.84	168	140	35	95	1	1	1	1	Crestor	10	1	1	0	0	1	0	0	2.9	2.6	0.4565	83.4
1	61	unstable angina	2	2	2	18	2				1	0	0	0	0	0	0	0	0	45	4.3	0.122	6.32	nd	0.96	20	8.7	0.97	74	168	35	120	1	1	0	1	Livalo	4	1	1	0	0	1	1	0	2.9	2.6	0.9515	65.4
1	45	STEMI	4	2	3	12	1				1	1	0	1	0	0	0	0	1	ND	53.52	0.336	9.2	62.8	ND	ND	9.6	0.68	193	182	38	125	1	1	0	1	Livalo	4	1	1	0	0	1	1	0	2.65	2.35	0.815	67.4
1	70	stable angina	1	1	1	18	2				1	1	0	0	0	0	0	0	0	57	1.2	ND	6.43	ND	ND	ND	6.3	1.2	126	161	29	118	1	1	0	1	Livalo	4	0	0	1	13	1	1	0	2.65	2.35	0.715	71.4
1	30	unstable angina	2	2	2	12	1				0	0	0	1	0	0	0	0	1	45	157.3	0.1	9.4	47	ND	ND	ND	1.03	158	267	43	206	1	1	0	1	Lipitor	40	1	1	0	0	1	1	0	2.9	2.6	0.1815	93.4
1	42	unstable angina	2	2	2	13	1	65	1.78	20.5151	0	1	92.0111	2	0	0	0	0	1	60	1.6	0.163	8.6	56.8	ND	2	ND	1.04	132	202	41	145	1	1	0	1	Livalo	1	0	0	1	10	1	0	0	2.9	2.6	0.3465	87.4
1	68	stable angina	1	1	1	1	3				0	1	0	2	0	0	1	0	1	47	1.96	0.1	7.53	70.7	2.29	8	ND	1.21	84	172	54	112	1	1	0	1	Livalo	4	1	1	0	0	1	1	0	3.15	2.85	0.768	74.4
1	49	STEMI	4	2	3	12	1				0	0	0	1	1	0	0	0	1	30	493.2	0.1	14.6	40.3	ND	ND	5.7	0.85	281	ND	54	136	1	1	0	1	Livalo	1	0	0	0	0	0	1	0	2.65	2.35	0.565	77.4
1	75	STEMI	4	2	3	12	1	70	1.61	27.0051	0	1	83.4167	1	0	0	0	0	0	57	169.4	0.1	9.5	60.6	0.66	5	ND	1.32	121	216	40	160	1	1	0	1	Livalo	4	0	0	0	0	0	0	0	2.65	2.35	0.84	66.4
1	53	stable angina	1	1	1	12	1				0	1	0	1	0	0	0	0	0	60	1.17	ND	8.38	ND	0.59	9	ND	1.01	122	195	35	146	1	1	0	1	Livalo	4	0	0	0	0	0	0	0	2.9	2.6	0.4565	83.4
2	76	unstable angina	2	2	2	12	1				1	1	0	0	0	0	0	0	1	60	1.33	ND	4.73	ND	6.61	30	6.8	0.55	135	174	36	127	1	1	0	1	Livalo	1	0	0	1	15	1	0	1	2.9	2.6	0.319	88.4
1	75	unstable angina	2	2	2	12	1				1	1	0	1	0	0	0	0	1	60	4.55	0.1	19.1	87.1	9.47	16	6.2	1.02	325	188	28	139	1	1	0	1	Livalo	4	0	0	0	0	0	1	0	3.15	2.85	1.038	65.4
1	55	STEMI	4	2	3	3	3				1	0	0	2	0	0	0	0	1	ND	33.46	21.83	15.78	60.8	ND	20	11.1	0.79	61	165	42	106	1	1	1	1	Livalo	4	0	0	0	0	0	1	0	2.65	2.35	0.165	93.4
1	69	STEMI	4	2	3	1	3				0	0	0	1	0	1	0	0	1	ND	113.8	0.227	7.4	60	0.64	15	ND	1.05	238	190	45	126	1	1	0	1	Crestor	20	0	0	0	0	0	1	0	3.15	2.85	0.918	69.4
1	78	unstable angina	2	2	2	13	1				1	1	0	0	0	0	1	0	1	ND	4.63	ND	ND	ND	ND	ND	ND	1.24	134	109	42	ND	1	1	0	1	Livalo	1	0	0	1	11	1	0	0	3.65	3.35	0.091	97.4
1	49	unstable angina	2	2	2	13	1				0	0	0	0	0	0	0	0	0	60	0.583	ND	6.18	ND	ND	ND	ND	1.13	ND	ND	ND	ND	1	1	0	1	Lipitor	10	0	0	0	0	0	1	0	3.65	3.35	1.036	70.4
2	54	unstable angina	2	2	2	19	2				1	1	0	0	0	0	0	0	0	60	1.27	0.1	8.57	77.2	ND	ND	7.9	3.45	218	167	39	105	1	1	0	1	Crestor	10	0	0	1	12	1	0	1	3.15	2.85	0.918	69.4
1	47	NSTEMI	3	2	3	12	1				0	0	0	0	1	0	0	0	0	40	105	24.61	6.6	66.2	ND	ND	5.4	0.94	126	ND	40	108	1	1	1	1	Livalo	4	1	1	0	0	1	1	0	2.65	2.35	0.39	84.4
2	77	NSTEMI	3	2	3	13	1				1	1	0	0	0	0	0	0	0	60	9.95	0.1	6.8	84.4	ND	ND	6.6	1.55	104	171	40	123	1	1	0	1	Livalo	1	1	1	0	0	1	1	1	3.65	3.35	0.301	91.4
1	77	stable angina	1	1	1	13	1				1	1	0	0	0	0	0	0	1	60	4.16	ND	3.92	ND	0.77	14	6.2	1.04	184	182	35	131	1	1	0	1	Livalo	4	1	1	0	0	1	1	1	2.65	2.35	0.365	85.4
1	64	stable angina	1	1	1	12	1				1	1	0	0	0	0	0	0	1	60	2.44	ND	5.6	ND	0.26	18	6.4	9.41	69	96	27	62	1	1	0	1	Livalo	1	1	1	0	0	1	1	0	2.9	2.6	0.814	70.4
1	44	stable angina	1	1	1	12	1				1	0	0	0	0	0	0	0	1	60	6	ND	6.36	54.1	ND	ND	8.5	1.05	155	171	40	ND	1	1	1	1	Prastan	5	0	0	1	2	1	0	0	3.15	2.85	0.588	80.4
1	36	ICMP	5	1	1	13	1	90	1.8	27.7778	0	0	104	1	0	0	0	0	0	52	2.02	0.111	7.73	50.3	ND	16	5.6	0.8	119	203	37	148	1	1	0	1	Livalo	4	1	1	0	0	1	1	0	3.65	3.35	1.106	68.4
1	67	ICMP	5	1	1	2	3				0	1	0	1	0	0	0	0	1	60	9.21	0.1	7.46	58.1	0.42	ND	6	0.96	161	147	29	109	1	1	0	1	Livalo	1	0	0	1	15	1	1	0	2.9	2.6	0.2365	91.4
2	75	unstable angina	2	2	2	13	1	50	1.58	20.0288	0	0	28.776	0	0	0	0	0	0	55	1.52	ND	6.36	ND	0.52	24	ND	0.75	111	217	58	ND	1	1	0	1	Livalo	4	1	1	0	0	1	1	1	3.15	2.85	0.618	79.4
1	55	stable angina	1	1	1	13	1				0	1	0	2	0	0	0	0	1	ND	6.3	ND	4.56	ND	0.25	10	ND	0.9	1566	292	38	109	1	1	0	1	Livalo	4	1	1	0	0	1	1	0	2.9	2.6	0.484	82.4
1	57	stable angina	1	1	1	13	1				0	1	0	2	0	0	0	0	0	60	1.82	ND	11.12	ND	1.33	10	ND	0.74	292	226	54	142	1	1	0	1	Livalo	4	0	0	0	0	0	1	1	3.15	2.85	0.078	97.4
1	70	stable angina	1	1	1	3	3				1	1	0	0	0	1	0	0	0	ND	1.89	ND	5.77	ND	0.19	3	8.4	1	141	149	36	105	1	1	0	1	Livalo	1	1	1	0	0	1	1	0	3.15	2.85	0.318	89.4
1	61	stable angina	1	1	1	18	2				0	1	0	1	0	0	0	0	1	ND	2.62	ND	6.72	ND	0.44	3	ND	0.92	193	154	38	105	1	1	0	1	Livalo	1	1	1	0	0	1	0	0	2.65	2.35	0.065	97.4
1	74	unstable angina	2	2	2	12	1				1	1	0	0	0	0	0	0	1	ND	1.45	0.1	6.03	ND	0.68	16	ND	1.08	184	182	31	133	1	1	1	1	Livalo	1	0	0	1	12	1	1	1	2.65	2.35	0.29	88.4
1	43	STEMI	4	2	3	2	3	90	1.72	30.4218	0	0	189.15	1	0	0	0	0	1	48	373.6	0.1	12.61	39.4	ND	ND	6.5	1.56	88	210	43	144	1	1	0	1	Livalo	4	0	0	0	0	0	1	0	2.9	2.6	0.044	98.4
1	74	stable angina	1	1	1	13	1	67	1.64	24.9108	0	1	58.3458	0	0	0	0	0	0	60	0.804	ND	6.3	69	ND	ND	ND	0.95	50	210	43	155	1	1	0	1	Crestor	20	1	1	0	0	1	0	1	3.15	2.85	0.528	82.4
2	69	unstable angina	2	2	2	12	1				1	1	0	0	0	0	0	0	1	ND	1.51	ND	5.06	ND	1.92	8	ND	0.71	83	208	68	138	1	1	0	1	Livalo	2	1	1	0	0	1	1	0	2.9	2.6	0.7865	71.4
1	60	ICMP	5	1	1	12	1				1	1	0	1	1	0	0	0	0	40	1.11	ND	7.27	ND	1.2	19	8	1.16	216	213	36	156	1	1	0	1	Livalo	4	0	0	1	12	1	1	1	2.9	2.6	0.044	98.4
1	53	stable angina	1	1	1	2	3				0	0	0	0	0	0	0	0	0	60	2.21	0.1	6.8	75.7	3.97	22	5.7	0.82	95	280	52	211	1	1	0	1	Livalo	4	0	0	0	0	0	0	0	2.9	2.6	0.8965	67.4
1	41	unstable angina	2	2	2	13	1				0	1	0	2	0	0	0	0	1	45	3.71	0.201	9.5	71.9	ND	ND	ND	17.76	87	139	28	97	1	1	0	1	Livalo	1	0	0	1	1	1	1	1	4.15	3.85	0.144	96.4
1	81	ICMP	5	1	1	12	1				0	1	0	2	1	0	0	0	1	20	68.09	1.14	6.45	71.8	ND	ND	ND	0.93	100	149	50	88	0	0	0	0	0	0	0	0	0	0	0	0	0	3.65	3.35	0.756	78.4
1	69	unstable angina	2	2	2	13	1				1	0	0	0	0	0	0	0	0	55	5.01	ND	6.99	ND	0.36	4	8.1	0.85	141	128	11	77	1	1	0	1	Livalo	4	0	0	0	0	0	0	1	2.65	2.35	0.465	81.4
1	71	unstable angina	2	2	2	11	4				1	1	0	1	0	0	0	0	1	60	2.04	ND	6.75	65.1	9	13	7.1	0.84	265	266	46	185	1	1	1	1	Livalo	1	0	0	1	12	1	1	1	3.65	3.35	0.161	95.4
1	57	STEMI	4	2	3	12	1				0	1	0	1	0	0	0	0	1	ND	413.9	0.1	11	51.1	ND	ND	ND	1.08	101	ND	36	101	1	1	0	1	Livalo	1	0	0	1	12	1	1	0	3.65	3.35	0.266	92.4
1	68	STEMI	4	2	3	12	1				0	0	0	1	0	0	0	0	1	ND	457.6	0.539	9.78	54.5	ND	ND	ND	0.92	85	ND	40	125	1	1	0	1	Lipitor	10	0	0	0	0	0	1	0	4.15	3.85	1.184	70.4
2	74	ICMP	5	1	1	18	2				1	1	0	0	0	0	0	1	1	52	2.05	ND	4.8	56.4	3..07	ND	ND	1.02	ND	143	ND	ND	1	1	0	1	Simvastar	20	0	0	1	3	1	0	1	4.15	3.85	0.824	79.4
1	52	STEMI	4	2	3	12	1	73	1.75	23.8367	0	0	72.27	0	0	0	0	0	0	ND	389.6	ND	7.9	44	ND	ND	ND	0.81	192	197	41	131	1	1	0	1	Livalo	2	1	1	0	0	1	1	0	3.65	3.35	0.651	81.4
1	56	unstable angina	2	2	2	13	1				0	1	0	0	0	0	0	0	0	ND	1.29	ND	6.56	39.8	ND	ND	ND	0.96	ND	195	ND	ND	1	1	0	1	Livalo	4	0	0	0	0	0	0	0	3.65	3.35	0.056	98.4
2	60	unstable angina	2	2	2	12	1				1	1	0	0	0	0	0	0	0	60	2.48	0.162	8	55.6	1.26	ND	8.4	0.99	97	190	33	141	1	1	0	1	Livalo	1	0	0	1	3	1	0	0	2.9	2.6	0.6215	77.4
1	66	unstable angina	2	2	2	13	1				1	1	0	0	0	0	0	0	0	50	3.9	0.178	6.53	ND	ND	ND	7	0.87	323	234	ND	165	1	1	0	1	Livalo	4	0	0	0	0	0	0	0	3.65	3.35	0.651	81.4
1	59	unstable angina	2	2	2	12	1	56	1.57	22.719	0	1	56.07	1	0	0	0	0	0	60	3.14	ND	5.36	ND	1.08	7	ND	0.89	273	198	41	ND	1	1	0	1	Livalo	4	0	0	0	0	0	1	0	2.9	2.6	0.4565	83.4
1	44	STEMI	4	2	3	2	3				0	0	0	2	0	0	0	0	0	55	600	0.444	15.8	85.8	ND	2	ND	1.14	57	292	47	213	1	1	0	1	Livalo	1	0	0	0	0	0	1	0	3.15	2.85	0.888	70.4
1	45	stable angina	1	1	1	2	3				0	0	0	1	0	0	0	0	1	60	0.514	ND	5.6	53.4	1.08	ND	6.3	0.87	265	170	62	103	1	1	0	1	Livalo	4	0	0	0	0	0	1	0	3.15	2.85	1.008	66.4
1	73	stable angina	1	1	1	12	1				0	0	0	0	0	0	0	0	0	ND	1.13	ND	ND	ND	ND	ND	ND	1.21	ND	ND	ND	ND	1	1	0	1	Lipitor	10	0	0	0	0	0	0	0	4.15	3.85	0.464	88.4
1	65	stable angina	1	1	1	1	3				0	0	0	0	0	0	0	0	0	60	4.15	ND	5.73	43.5	0.47	ND	ND	0.8	88	201	59	ND	1	1	0	1	Lipitor	10	0	0	0	0	0	0	0	3.65	3.35	0.126	96.4
1	71	unstable angina	2	2	2	12	1				0	1	0	0	0	0	0	0	1	ND	13.69	0.158	8.8	35.3	ND	ND	ND	1.2	170	265	38	192	1	1	0	1	Livalo	4	0	0	0	0	0	0	0	3.65	3.35	0.266	92.4
1	60	unstable angina	2	2	2	12	1				1	1	0	2	0	0	0	0	1	60	7.73	ND	5.35	ND	ND	ND	6.7	1.61	109	169	40	ND	1	1	1	1	Livalo	1	0	0	1	2	1	0	0	2.65	2.35	0.24	90.4
1	54	STEMI	4	2	3	12	1				1	1	0	1	0	0	0	0	1	50	300	1.67	10.9	71.3	1.92	3	6.9	0.93	240	221	28	153	1	1	0	1	Livalo	4	0	0	1	12	1	1	1	2.65	2.35	0.39	84.4
1	66	unstable angina	2	2	2	13	1	62	1.68	21.9671	0	1	57.35	0	0	0	0	0	1	ND	1.42	ND	ND	ND	ND	ND	ND	0.9	ND	ND	ND	ND	1	1	0	1	Livalo	4	0	0	1	12	1	0	1	3.15	2.85	0.258	91.4
1	74	stable angina	1	1	1	12	1				0	1	#VALUE!	0	0	0	0	0	1	ND	4.93	ND	ND	ND	ND	ND	ND	ND	ND	ND	ND	ND	1	1	0	1	Livalo	1	0	0	0	0	0	0	0	2.9	2.6	0.154	94.4
1	76	stable angina	1	1	1	2	3				0	1	0	2	0	0	0	0	1	60	2.88	0.119	6.7	76.4	2.62	ND	7.1	1.16	220	214	37	145	1	1	0	1	Livalo	1	0	0	1	8	1	1	1	3.15	2.85	0.528	82.4
1	76	unstable angina	2	2	2	13	1	54	1.69	18.9069	1	1	28.8	2	1	0	0	0	1	37	2.06	0.162	10.4	83	134.11	17	ND	0.6	ND	64	ND	ND	0	0	0	0	0	0	0	0	0	0	0	0	0	3.15	2.85	0.168	94.4
1	42	unstable angina	2	2	2	12	1				0	1	0	2	0	0	0	0	1	ND	1.03	0.1	7.6	54.9	ND	ND	ND	0.95	ND	ND	ND	ND	1	1	0	1	Livalo	1	0	0	1	10	1	0	0	3.15	2.85	0.198	93.4
2	77	stable angina	1	1	1	2	3				0	1	0	0	0	1	0	1	1	55	1.23	ND	7	55.4	0.88	13	ND	0.87	85	222	44	115	1	1	0	1	Livalo	4	0	0	0	0	0	1	1	3.15	2.85	0.678	77.4
2	74	unstable angina	2	2	2	1	3				0	1	0	0	0	0	1	0	1	60	1.36	0.1	4.66	55.1	1.65	13	7	1.37	63	134	25	104	1	1	0	1	Simvastatin	20	0	0	1	17	1	1	1	2.65	2.35	0.84	66.4
1	40	NSTEMI	3	2	3	12	1				0	1	0	1	0	0	0	0	0	45	127.4	3.72	14.68	81.2	1.76	7	6.3	1	54	181	41	127	1	1	0	1	Livalo	4	1	1	0	0	1	1	0	3.15	2.85	0.288	90.4
1	55	STEMI	4	2	3	13	1				0	0	0	0	0	0	0	0	0	ND	207.4	25	11.91	83.3	2.12	4	ND	1.04	60	209	40	148	1	1	0	1	Crestor	20	1	1	0	0	1	1	0	3.15	2.85	0.318	89.4
1	46	STEMI	4	2	3	12	1				0	1	0	0	0	0	0	0	0	ND	319.2	0.123	16.3	58.1	ND	ND	6	1.02	197	220	34	160	1	1	0	1	Lipitor	40	1	1	0	0	1	1	0	2.9	2.6	0.2365	91.4
2	79	unstable angina	2	2	2	13	1				1	1	0	0	0	0	0	0	0	60	2.7	ND	7.4	ND	0.31	18	6	1.13	196	174	45	109	1	1	0	1	Lipitor	10	0	0	1	8	1	0	1	3.65	3.35	1.071	69.4
1	62	unstable angina	2	2	2	2	3				0	1	0	1	0	1	0	0	0	ND	2.03	ND	7.59	ND	0.35	2	ND	1	93	98	33	53	1	1	0	1	Livalo	4	0	0	1	1	1	0	1	2.9	2.6	0.4015	85.4
1	48	ICMP	5	1	1	1	3				0	0	0	0	0	0	0	0	0	60	152.5	0.224	9.2	40.7	1.67	ND	5.6	1.04	104	190	36	134	1	1	0	1	Crestor	20	1	1	0	0	1	1	0	3.15	2.85	0.828	72.4
1	50	unstable angina	2	2	2	12	1	84	1.74	27.7447	0	0	117.6	1	0	0	0	0	0	57	0.816	ND	9.32	ND	2.25	7	ND	1.12	328	225	33	161	1	1	0	1	Livalo	4	0	0	0	0	0	0	0	3.65	3.35	0.826	76.4
2	83	NSTEMI	3	2	3	2	3	69	1.52	29.865	0	1	32.9662	0	0	0	0	0	0	60	3.03	1.89	5.8	53.9	1.08	14	ND	0.71	80	177	50	112	1	1	0	1	Livalo	1	1	1	0	0	1	1	0	3.15	2.85	0.138	95.4
1	65	NSTEMI	3	2	3	1	3				1	0	0	1	0	0	0	0	0	60	150.9	37.9	19.8	75.9	ND	24	ND	1.78	169	162	27	118	1	1	1	1	Livalo	1	1	1	0	0	1	1	0	3.15	2.85	0.138	95.4
2	77	unstable angina	2	2	2	13	1				0	1	0	0	0	0	0	0	1	60	9.81	0.1	6.3	67.9	ND	24	ND	1.05	335	166	37	107	1	1	1	1	Crestor	20	0	0	1	1	1	0	1	3.15	2.85	0.828	72.4
1	50	unstable angina	2	2	2	13	1	74	1.66	26.8544	0	0	80.475	0	0	0	0	0	0	60	2.33	0.1	5.32	57.9	6.79	22	ND	0.87	ND	176	ND	ND	1	1	0	1	Livalo	1	0	0	0	0	0	0	0	2.9	2.6	0.209	92.4
1	31	unstable angina	2	2	2	12	1				0	0	0	1	0	0	0	0	0	55	1.36	0.141	6.2	52.6	0.51	2	ND	1.11	87	173	43	120	1	1	0	1	Livalo	1	0	0	0	0	0	0	0	2.9	2.6	0.8965	67.4
2	69	STEMI	4	2	3	13	1				1	1	0	0	0	0	0	0	1	57	256.5	2.79	11.6	75.8	ND	ND	6.5	1.03	65	113	29	73	1	1	0	1	Crestor	20	0	0	1	12	1	1	1	3.15	2.85	0.468	84.4
1	59	unstable angina	2	2	2	3	3				0	0	0	2	0	1	0	0	1	53	1.04	ND	8.3	ND	ND	ND	ND	1.06	ND	ND	ND	ND	1	1	0	1	Livalo	2	0	0	0	0	0	0	0	3.15	2.85	0.858	71.4
1	54	NSTEMI	3	2	3	1	3				1	1	0	1	0	0	0	0	0	60	14.77	0.658	10.6	76.4	27.66	ND	10.1	0.95	133	219	40	160	1	1	1	1	Livalo	1	1	1	0	0	1	0	0	2.9	2.6	0.5665	79.4
1	47	STEMI	4	2	3	12	1				0	1	0	1	0	0	0	0	0	ND	21.93	0.17	12.7	35.7	ND	2	ND	1.08	133	174	38	124	1	1	0	1	Crestor	20	1	1	0	0	1	1	0	2.65	2.35	0.19	92.4
1	48	ICMP	5	1	1	12	1	87	1.81	26.556	0	0	97.8267	1	0	0	0	0	1	58	4.16	0.121	7.09	41.5	1.4	4	ND	0.88	65	215	53	153	1	1	1	1	Crestor	20	1	1	0	0	1	1	0	2.9	2.6	0.6765	75.4
1	68	NSTEMI	3	2	3	12	1				0	1	0	0	0	0	0	0	0	ND	328.4	0.427	6.5	46.1	ND	ND	5.9	1.03	48	159	46	106	1	1	0	1	Livalo	1	0	0	0	0	0	0	0	4.65	4.35	0.882	80.4
1	54	STEMI	4	2	3	12	1	69	1.73	23.0546	0	1	87.3617	1	0	0	0	0	0	52	257.8	0.121	5.8	49.5	0.34	2	6.2	1.06	45	154	29	119	1	1	1	1	Crestor	20	0	0	0	0	0	0	0	2.65	2.35	0.84	66.4
1	76	stable angina	1	1	1	13	1				0	1	0	0	0	0	0	0	0	ND	2.53	ND	6.92	ND	ND	ND	ND	1.41	205	139	26	100	1	1	1	1	Livalo	1	0	0	0	0	0	1	1	2.9	2.6	0.5665	79.4
1	49	unstable angina	2	2	2	12	1				0	0	0	1	0	0	0	0	1	ND	1.25	0.438	11.55	62.4	ND	20	ND	1.09	136	228	43	174	1	1	0	1	Livalo	4	1	1	0	0	1	1	1	2.9	2.6	0.319	88.4
1	60	stable angina	1	1	1	2	3				0	0	0	2	0	0	1	0	0	60	4	ND	6.91	ND	0.61	14	ND	0.9	185	236	67	147	1	1	0	1	Livalo	4	0	0	0	0	0	0	0	3.15	2.85	0.678	77.4
2	67	stable angina	1	1	1	12	1				0	0	0	0	0	0	0	0	1	60	17.51	ND	6.4	62.4	1.77	24	6.4	6.4	124	241	50	175	1	1	0	1	Livalo	4	0	0	1	8	1	0	1	2.65	2.35	0.19	92.4
1	66	NSTEMI	3	2	3	13	1				0	0	0	1	0	0	0	0	1	ND	172.7	0.325	6.5	48.9	ND	ND	6.1	0.76	159	183	38	122	1	1	0	1	Lipitor	80	0	0	0	0	0	1	0	2.9	2.6	0.1265	95.4
1	52	stable angina	1	1	1	13	1				1	0	0	1	0	0	0	0	0	60	2.48	ND	7.82	ND	0.83	6	6.3	1.23	250	185	42	122	1	1	0	1	Livalo	4	0	0	0	0	0	0	1	2.65	2.35	0.365	85.4
2	69	unstable angina	2	2	2	13	1				1	1	0	0	0	0	0	0	0	60	1	ND	8	73.9	0.27	9	6.4	0.72	122	191	51	122	1	1	0	1	Livalo	1	0	0	1	12	1	0	1	3.15	2.85	0.378	87.4
1	42	stable angina	1	1	1	2	3				1	1	0	1	0	0	0	0	0	65	1.24	ND	10.23	ND	5.32	ND	7	1	173	279	43	218	1	1	0	1	Livalo	4	0	0	1	12	1	1	0	3.65	3.35	0.266	92.4
2	60	unstable angina	2	2	2	3	3				1	1	0	1	0	1	0	0	1	60	2.45	ND	2.01	50.3	0.48	25	6.7	0.96	91	109	26	73	1	1	0	0	0	0	0	0	1	10	1	0	1	3.65	3.35	0.616	82.4
1	72	unstable angina	2	2	2	1	3	66	1.67	23.6652	1	0	66.6967	1	0	0	0	0	0	60	11.44	ND	8.37	ND	1.77	5	7.2	1.07	90	224	55	151	1	1	0	1	Livalo	4	0	0	0	0	0	1	1	3.65	3.35	0.791	77.4
1	85	unstable angina	2	2	2	18	2	64	1.64	23.7954	0	1	67.9556	0	0	1	0	0	1	60	3.03	ND	4.36	ND	4.08	21	ND	1.39	70	168	48	109	1	1	0	1	Livalo	1	0	0	1	12	1	0	1	3.65	3.35	0.861	75.4
1	80	unstable angina	2	2	2	2	3	61	1.73	20.3816	0	0	55.4083	2	0	0	0	0	1	ND	2.55	ND	ND	ND	ND	ND	ND	1.09	95	203	31	145	1	1	0	1	Livalo	4	0	0	0	0	0	0	0	3.15	2.85	0.528	82.4
1	42	ICMP	5	1	1	2	3				0	1	0	1	0	0	0	0	1	55	220.1	0.114	11.78	66.5	ND	ND	5.3	0.89	99	194	36	135	1	1	1	1	Livalo	1	0	0	0	0	0	1	0	3.65	3.35	0.756	78.4
1	55	unstable angina	2	2	2	12	1				1	0	0	1	0	0	0	0	1	ND	59.78	1.72	12.4	56.6	ND	ND	8.7	0.73	32	140	42	89	1	1	0	1	Livalo	1	0	0	0	0	0	0	0	3.65	3.35	0.756	78.4
1	54	ICMP	5	1	1	12	1				0	0	0	0	0	0	0	0	1	55	2.07	ND	7.64	65.8	ND	ND	ND	0.92	ND	ND	ND	ND	1	1	0	1	Livalo	4	1	1	0	0	1	1	0	2.9	2.6	0.649	76.4
1	81	unstable angina	2	2	2	1	3				0	1	0	0	0	0	0	0	1	ND	3.4	ND	7.47	ND	ND	ND	ND	1.03	ND	ND	ND	ND	1	1	0	1	Crestor	10	0	0	1	3	1	1	0	3.65	3.35	0.406	88.4
1	77	stable angina	1	1	1	18	2				0	1	0	2	0	0	0	0	1	60	20.28	0.1	5.85	51.9	0.3	ND	ND	0.77	149	125	34	78	1	1	0	1	Livalo	1	0	0	1	17	1	0	1	4.15	3.85	1.224	69.4
1	59	unstable angina	2	2	2	12	1				0	1	0	0	1	0	0	0	1	38	1.95	ND	5.8	ND	0.63	39	ND	0.79	74	129	37	83	1	1	1	1	Simvastar	20	0	0	0	0	0	0	0	3.15	2.85	0.318	89.4
1	75	unstable angina	2	2	2	1	3				0	1	0	2	0	0	0	0	1	60	14.41	0.1	5.8	65.9	1.4	ND	ND	0.88	149	199	45	135	1	1	0	1	Lipitor	20	1	1	0	0	1	0	1	3.65	3.35	0.196	94.4
2	69	unstable angina	2	2	2	12	1	65	1.62	24.7676	0	1	52.8482	0	0	0	0	0	1	60	2.29	0.1	13.2	46.5	ND	ND	ND	0.97	116	160	29	112	1	1	0	1	Livalo	1	0	0	1	12	1	0	1	2.9	2.6	0.2915	89.4
1	61	unstable angina	2	2	2	12	1	73	1.74	24.1115	0	0	#VALUE!	0	0	0	0	0	1	ND	2.78	ND	ND	ND	ND	ND	ND	ND	62	ND	47	121	1	1	0	1	Lipitor	10	0	0	0	0	0	0	0	3.65	3.35	0.581	83.4
2	84	unstable angina	2	2	2	12	1	39	1.39	20.1853	0	0	20.6267	0	0	0	0	0	1	60	4.95	0.153	8.5	68.5	8.63	ND	ND	0.8	163	236	50	171	1	1	0	1	Livalo	4	0	0	0	0	0	0	0	3.65	3.35	0.931	73.4
1	61	unstable angina	2	2	2	12	1				0	1	0	1	0	1	0	0	1	ND	1.12	ND	7.3	ND	ND	ND	ND	1.06	156	122	35	81	1	1	0	1	Livalo	4	0	0	0	0	0	0	0	2.65	2.35	0.215	91.4
1	65	stable angina	1	1	1	13	1				0	0	0	0	0	0	0	0	1	ND	1.4	ND	8.74	ND	ND	ND	ND	0.88	75	166	44	109	1	1	0	1	Lipitor	10	0	0	0	0	0	1	0	3.15	2.85	0.018	99.4
2	61	unstable angina	2	2	2	2	3	47	1.46	22.0492	1	1	36.3822	0	0	0	0	0	0	60	1.23	ND	8.71	ND	0.53	7	8.6	0.83	139	111	37	71	1	1	0	1	Livalo	4	0	0	0	0	0	0	0	2.9	2.6	0.264	90.4
1	72	unstable angina	2	2	2	13	1	63	1.69	22.0581	1	1	61.88	2	0	1	0	0	0	60	1.77	0.1	6.2	54.7	ND	ND	6.6	1.04	131	179	34	123	1	1	0	1	Livalo	1	0	0	0	0	0	0	0	2.9	2.6	0.044	98.4
1	53	NSTEMI	3	2	3	13	1				0	0	0	0	0	0	0	0	1	ND	191	0.1	10.9	76.1	ND	ND	ND	0.94	77	138	48	86	1	1	0	1	Livalo	4	1	3	0	0	1	1	0	2.9	2.6	0.044	98.4
1	57	NSTEMI	3	2	3	14	1	83	1.76	26.7949	0	0	101.421	0	0	0	0	0	0	ND	2.33	0.267	11.5	77.3	ND	ND	ND	1.06	172	232	45	162	1	1	0	1	Livalo	4	0	0	1	10	1	1	0	3.15	2.85	0.048	98.4
1	54	NSTEMI	3	2	3	12	1				1	1	0	1	1	0	0	0	0	43	9.1	2.58	9.9	47.9	ND	ND	6.6	1.27	172	222	63	144	1	1	1	1	Livalo	4	0	0	1	8	1	1	0	2.9	2.6	0.8965	67.4
1	57	stable angina	1	1	1	2	3				0	1	0	1	0	0	0	0	0	ND	13.93	0.1	12.58	72.6	ND	14	ND	0.89	36	150	55	94	1	1	0	1	Livalo	4	0	0	1	10	1	0	0	2.65	2.35	0.84	66.4
2	56	NSTEMI	3	2	3	1	3	66	1.59	26.1066	0	0	44.506	0	0	0	0	0	1	ND	119.2	10.99	8.1	74.6	ND	ND	ND	0.68	36	216	63	144	1	1	1	1	Livalo	1	1	1	0	0	1	1	0	3.15	2.85	0.708	76.4
1	58	STEMI	4	2	3	19	2				0	1	0	1	0	0	0	0	0	ND	153.7	8.6	9.8	86.2	31.06	ND	ND	0.81	69	189	46	133	1	1	0	1	Lipitor	10	0	0	0	0	0	0	0	4.15	3.85	0.104	97.4
1	63	unstable angina	2	2	2	12	1				1	0	0	1	0	0	0	0	1	ND	1.27	0.1	6	65.5	0.72	ND	5.9	0.95	309	142	32	93	1	1	0	1	Livalo	1	0	0	0	0	0	0	0	2.65	2.35	0.79	68.4
2	67	stable angina	1	1	1	2	3				1	0	0	1	0	0	0	0	1	45	1.73	0.1	7.69	62.2	44.51	90	10.2	0.8	227	185	ND	126	1	1	0	1	Simvastatin	20	0	0	1	11	1	0	1	3.15	2.85	0.198	93.4
1	78	unstable angina	2	2	2	13	1	67	1.66	24.3141	0	1	66.9256	0	0	0	1	0	0	ND	3.4	0.1	9.1	74	11.47	9	ND	1.16	97	215	47	151	1	1	0	1	Livalo	1	0	0	0	0	0	0	0	3.15	2.85	0.588	80.4
1	58	stable angina	1	1	1	1	3				0	0	0	2	0	0	0	0	0	57	1.52	ND	6.32	65	ND	ND	ND	0.95	190	248	44	ND	1	1	0	1	Livalo	4	0	0	0	0	0	0	0	3.15	2.85	0.558	81.4
1	70	stable angina	1	1	1	12	1				1	1	0	0	0	0	0	0	0	ND	3.22	ND	6.71	ND	1	ND	8.2	1.41	277	153	35	104	1	1	0	1	Livalo	4	0	0	1	12	1	0	1	4.15	3.85	1.344	66.4
2	73	stable angina	1	1	1	12	1				1	1	0	0	0	0	0	0	0	60	2.11	ND	5.27	ND	1.17	13	ND	1.31	108	170	36	119	1	1	0	1	Livalo	1	1	1	0	0	1	0	0	3.15	2.85	0.828	72.4
1	86	stable angina	1	1	1	11	4				1	1	0	1	0	0	0	0	0	50	34.69	1.63	7.4	72.3	32.62	ND	6	1.3	60	146	32	100	1	1	0	1	Livalo	1	0	0	0	0	0	1	1	3.65	3.35	0.616	82.4
1	65	ICMP	5	1	1	13	1	71	1.73	23.7228	0	1	141.26	2	0	1	0	0	0	ND	15.33	0.158	12.1	89	6.57	29	ND	1.91	47	174	54	107	1	1	0	1	Livalo	2	0	0	1	7	1	0	0	3.65	3.35	0.721	79.4
1	66	unstable angina	2	2	2	1	3				0	1	0	1	0	0	0	0	0	50	3.55	0.576	10.39	ND	13.8	ND	ND	0.98	66	167	38	115	1	1	0	1	Livalo	4	1	1	0	0	1	0	1	3.65	3.35	1.001	71.4
2	58	stable angina	1	1	1	3	3				1	1	0	0	0	0	0	0	0	60	10.78	ND	5.58	ND	1.97	28	6.4	0.7	95	140	42	90	1	1	0	1	Livalo	1	0	0	1	10	1	0	0	4.15	3.85	0.144	96.4
1	60	stable angina	1	1	1	12	1				0	1	0	0	0	0	0	0	0	58	1.25	ND	7.7	ND	0.94	11	ND	1	565	333	58	220	1	1	0	1	Livalo	4	0	0	0	0	0	0	1	3.65	3.35	1.071	69.4
2	70	stable angina	1	1	1	12	1				1	1	0	0	0	0	0	0	1	60	2.01	ND	7.53	75.9	ND	ND	7.5	1.04	171	141	41	89	1	1	0	1	Livalo	1	0	0	0	0	0	0	0	3.15	2.85	0.678	77.4
2	63	stable angina	1	1	1	12	1				0	0	0	0	0	0	0	0	0	60	6.93	ND	6.3	ND	0.42	5	ND	0.73	380	219	42	150	1	1	0	1	Livalo	1	0	0	0	0	0	0	0	2.65	2.35	0.465	81.4
2	61	unstable angina	2	2	2	12	1	54	1.5	24	0	1	41.8009	0	0	1	0	0	1	60	10.63	0.1	6.5	55.5	0.82	11	ND	0.83	91	147	90	130	1	1	0	1	Crestor	10	0	0	0	0	0	1	1	3.65	3.35	1.001	71.4
1	70	unstable angina	2	2	2	19	2				0	0	0	2	0	0	0	0	1	ND	1.39	0.14	7.6	68.4	ND	ND	ND	0.83	72	198	37	138	1	1	0	1	Livalo	4	0	0	1	10	1	0	0	2.65	2.35	0.84	66.4
1	66	unstable angina	2	2	2	18	2				0	0	0	0	0	0	0	0	0	ND	2.55	0.469	5.6	69.4	ND	ND	ND	0.93	199	218	44	156	1	1	0	1	Livalo	1	0	0	0	0	0	0	0	2.65	2.35	0.79	68.4
2	66	NSTEMI	3	2	3	18	2				1	0	0	0	1	0	0	0	0	30	56.55	21.78	17.5	68.5	140.26	ND	6.8	1	124	153	28	111	1	1	0	1	Livalo	1	0	0	0	0	0	0	0	2.9	2.6	0.5665	79.4
2	81	NSTEMI	3	2	3	3	3				0	1	0	0	0	0	0	0	1	60	6.18	2.2	5.8	68.7	6.55	20	ND	0.75	106	182	46	114	1	1	0	1	Livalo	1	1	1	0	0	1	1	0	2.9	2.6	0.484	82.4
1	51	stable angina	1	1	1	12	1				0	0	0	0	0	0	0	0	1	60	0.935	ND	9.1	ND	0.57	4	ND	0.91	115	139	38	87	1	1	0	1	Livalo	1	0	0	1	10	1	0	0	2.65	2.35	0.865	65.4
1	53	ICMP	5	1	1	2	3				0	0	0	0	0	0	0	0	0	ND	46.24	0.131	11.4	53.5	ND	ND	ND	0.81	222	252	48	177	1	1	0	1	Livalo	4	0	0	0	0	0	1	0	3.15	2.85	0.348	88.4
1	39	unstable angina	2	2	2	2	3				0	1	0	2	0	0	0	0	0	60	0.538	ND	7.2	ND	0.83	16	ND	0.91	229	220	46	153	1	1	0	1	Livalo	4	0	0	1	12	1	0	1	3.15	2.85	0.288	90.4
1	39	ICMP	5	1	1	12	1	65	1.7	22.4913	0	0	109.417	1	0	0	0	0	1	60	293.6	0.225	18.7	54.6	7.4	7	ND	1.2	116	202	31	151	1	1	0	1	Crestor	20	0	0	0	0	0	0	0	3.15	2.85	0.048	98.4
1	54	ICMP	5	1	1	18	2				0	0	0	2	0	1	0	0	1	55	1.88	0.1	6	45.4	0.4	ND	ND	1.01	98	207	57	136	1	1	0	1	Livalo	4	1	1	0	0	1	1	0	2.9	2.6	0.319	88.4
1	63	NSTEMI	3	2	3	1	3	61	1.63	22.9591	0	1	102.421	1	0	0	0	0	1	55	130.7	0.1	17.7	66.2	104.46	30	5.3	1.57	166	174	52	103	1	1	0	1	Livalo	1	0	0	0	0	0	0	0	2.9	2.6	0.154	94.4
2	66	NSTEMI	3	2	3	14	1				1	0	0	0	1	0	0	0	0	30	56.55	21.78	6.47	63.9	55.95	102	6.8	0.92	124	153	28	111	1	1	0	1	Livalo	1	0	0	0	0	0	0	0	3.15	2.85	0.288	90.4
1	60	unstable angina	2	2	2	13	1	66	1.63	24.841	0	1	96.0667	1	0	0	0	0	0	60	4.67	ND	6.45	ND	3.76	15	ND	1.31	95	162	34	117	1	1	0	1	Livalo	4	0	0	0	0	0	1	0	2.65	2.35	0.24	90.4
1	80	unstable angina	2	2	2	13	1	73	1.72	24.6755	0	1	74.2167	0	0	1	0	0	0	ND	8.11	ND	7.05	ND	0.24	16	ND	1.22	46	123	52	69	1	1	0	1	Livalo	4	0	0	0	0	0	0	1	2.9	2.6	0.374	86.4
2	59	unstable angina	2	2	2	13	1	50	1.57	20.2848	0	1	34.425	0	0	0	0	0	1	ND	2.63	ND	5.75	ND	0.59	9	ND	0.72	100	183	57	124	1	1	0	1	Livalo	1	0	0	0	0	0	0	0	2.65	2.35	0.04	98.4
2	53	unstable angina	2	2	2	2	3	53	1.55	22.0604	0	0	30.4838	0	0	0	0	0	1	65	5.19	ND	4.5	49.8	ND	ND	ND	0.56	94	130	44	80	1	1	0	1	Lipitor	10	0	0	0	0	0	0	1	2.9	2.6	0.1815	93.4
1	51	stable angina	1	1	1	12	1				0	1	0	0	0	0	0	0	1	60	6.1	ND	6.35	ND	1.03	14	ND	0.87	172	195	39	140	1	1	1	1	Livalo	4	0	0	0	0	0	1	0	3.65	3.35	0.546	84.4
1	65	stable angina	1	1	1	2	3				1	1	0	1	0	0	0	0	1	65	2.88	0.1	10.7	62.8	0.65	14	7.1	1.25	65	105	32	66	1	1	0	0	0	0	0	0	1	13	1	0	0	3.15	2.85	0.918	69.4
2	71	NSTEMI	3	2	3	12	1				1	0	0	0	0	0	0	0	1	45	35.84	0.465	11.78	67.6	4.1	ND	6.8	0.82	138	225	60	144	1	1	0	1	Livalo	2	1	1	0	0	1	1	0	3.65	3.35	0.126	96.4
1	65	stable angina	1	1	1	1	3				1	1	0	0	0	0	1	0	0	ND	1.17	ND	6.05	60.2	0.91	24	7.1	0.86	90	121	52	68	1	1	0	1	Livalo	1	0	0	1	12	1	0	0	3.15	2.85	0.558	81.4
1	56	unstable angina	2	2	2	12	1				0	0	0	1	0	0	0	0	0	60	4.97	0.104	7.6	64.9	5.04	ND	ND	1.12	219	188	30	132	1	1	0	1	Livalo	1	0	0	0	0	0	0	0	3.15	2.85	0.318	89.4
2	73	NSTEMI	3	2	3	18	2	70	1.62	26.6728	0	1	55.3681	0	0	0	0	0	1	ND	7.26	0.572	7.44	65.1	0.12	16	ND	1	121	174	40	116	1	1	0	1	Livalo	1	1	1	0	0	1	1	0	3.15	2.85	1.038	65.4
1	57	STEMI	4	2	3	12	1	69	1.7	23.8754	0	0	68.4058	0	0	0	0	0	1	ND	47.84	12.91	13	82.5	0.82	3	ND	0.86	56	210	60	128	1	1	0	1	Livalo	1	0	0	0	0	0	0	0	3.15	2.85	0.228	92.4
1	71	unstable angina	2	2	2	1	3				1	1	0	1	0	0	0	0	0	52	1.69	ND	7.99	65.7	18.24	2	9.2	0.96	132	96	24	112	1	1	1	1	Livalo	4	1	1	0	0	1	0	1	4.15	3.85	1.144	71.4
1	76	stable angina	1	1	1	12	1				0	0	0	1	0	0	0	0	1	ND	3.31	ND	8.15	ND	ND	ND	ND	0.89	ND	ND	ND	ND	1	1	1	1	Livalo	4	0	0	0	0	0	0	0	2.9	2.6	0.484	82.4
1	74	STEMI	4	2	3	12	1				1	1	0	1	0	0	1	0	1	ND	7.56	5.17	12.25	61.1	ND	22	6.7	1.34	119	122	25	87	1	1	0	1	Crestor	10	1	1	0	0	1	1	0	2.65	2.35	0.565	77.4
1	65	STEMI	4	2	3	12	1				0	0	0	2	0	0	0	0	0	ND	326.6	5.33	8.3	88.2	ND	ND	5.5	0.97	102	190	41	139	1	1	0	1	Crestor	20	0	0	0	0	0	1	0	3.15	2.85	0.228	92.4
1	63	Unstable angina	2	2	2	18	2	73	1.69	25.5593	1	0	78.8501	0	0	0	0	0	1	60	2.7	ND	6.4	47.4	ND	ND	ND	1.01	110	155	62	ND	1	1	0	1	Livalo	1	0	0	0	0	0	0	0	3.65	3.35	1.036	70.4
1	68	stable angina	1	1	1	13	1				0	1	0	2	0	0	0	0	1	ND	2.57	0.1	6.2	67.3	ND	ND	ND	1.22	76	134	39	88	1	1	0	1	Livalo	4	0	0	1	12	1	0	0	4.15	3.85	1.384	65.4
2	55	Unstable angina	2	2	2	13	1				1	1	0	0	0	0	0	0	1	ND	0.858	ND	10.24	ND	0.4	11	6.4	0.74	202	146	38	ND	1	1	0	1	Lipitor	10	0	0	1	12	1	1	0	2.9	2.6	0.209	92.4
1	53	NSTEMI	3	2	3	1	3	52	1.6	20.3125	0	0	63.4617	1	0	0	0	0	0	50	29.99	0.214	13.4	55.5	ND	ND	5.1	1.01	156	147	48	86	1	1	0	1	Livalo	1	0	0	0	0	0	1	0	2.65	2.35	0.865	65.4
1	58	STEMI	4	2	3	12	1				1	1	0	1	0	0	1	0	1	ND	300	23.16	17	92.5	ND	12	7.9	1.16	207	212	39	153	1	1	0	1	Livalo	4	0	0	0	0	0	1	0	3.65	3.35	0.231	93.4
1	58	STEMI	4	2	3	1	3				1	0	0	1	0	0	0	0	1	ND	7.38	3.64	8.7	57.9	ND	20	6.3	1.03	62	106	27	72	1	1	0	1	Livalo	4	0	0	0	0	0	1	0	3.15	2.85	0.108	96.4
1	81	stable angina	1	1	1	2	3				0	1	0	2	0	0	0	0	1	60	58.14	ND	8.22	ND	27.18	32	ND	1.18	68	175	51	122	1	1	0	1	Livalo	1	0	0	0	0	0	0	0	3.15	2.85	0.438	85.4
1	84	stable angina	1	1	1	13	1				0	1	0	2	0	0	0	0	1	ND	2	ND	6.03	60.4	3.02	12	ND	1.29	120	202	41	144	1	1	0	1	Livalo	1	0	0	0	0	0	0	0	4.65	4.35	0.162	96.4
1	65	STEMI	4	2	3	1	3	78	1.76	25.1808	0	0	78.8125	2	0	0	0	0	0	50	326.6	5.33	6.4	62	6.44	20	5.5	0.97	102	228	41	139	1	1	0	1	Crestor	20	0	0	0	0	0	1	0	3.15	2.85	0.618	79.4
1	73	stable angina	1	1	1	14	1				0	1	0	2	0	1	1	0	0	65	5.21	0.1	7.54	71.2	155.7	79	5.4	1.03	56	130	46	62	1	1	1	1	Livalo	4	1	1	0	0	1	0	1	4.65	4.35	0.297	93.4
1	57	unstable angina	2	2	2	12	1	82	1.61	31.6346	0	1	1047.37	0	0	0	0	0	1	65	1.86	0.171	8.92	61.6	18.3	23	ND	11.08	129	176	36	99	1	1	0	1	Livalo	1	0	0	1	11	1	0	1	3.15	2.85	0.678	77.4
1	52	STEMI	4	2	3	12	1	68	1.72	22.9854	1	0	78.1244	1	0	0	0	0	0	ND	2.52	0.1	7.7	35.1	ND	ND	8.2	0.94	76	177	42	122	1	1	0	1	Livalo	4	0	0	0	0	0	1	0	4.65	4.35	0.342	92.4
1	67	STEMI	4	2	3	12	1				0	0	0	1	0	0	0	0	1	ND	289.2	14.53	13.5	82	ND	ND	5.7	0.9	41	135	35	93	1	1	0	1	Lipitor	10	0	0	0	0	0	1	0	3.15	2.85	0.078	97.4
1	59	STEMI	4	2	3	13	1	80	1.65	29.3848	0	1	103.5	1	0	0	0	0	1	ND	21.3	0.1	10.4	49	ND	ND	5.6	1.15	56	158	49	100	1	1	0	1	Crestor	20	0	0	0	0	0	1	0	3.65	3.35	0.546	84.4
1	42	NSTEMI	3	2	3	13	1	107	1.89	29.9544	0	1	157.29	1	0	0	0	0	1	55	116.3	16.85	10.72	70.9	11.41	5	ND	1.08	109	115	32	78	1	1	0	1	Crestor	10	0	0	1	12	1	1	0	3.15	2.85	0.948	68.4
1	57	stable angina	1	1	1	13	1				0	0	0	0	0	0	0	0	1	ND	1.63	ND	7.86	57.7	1.37	15	ND	0.83	166	230	50	161	1	1	0	1	Livalo	4	0	0	0	0	0	0	0	3.65	3.35	0.791	77.4
1	37	ICMP	5	1	1	12	1				0	1	0	2	0	0	0	0	0	ND	1.49	0.1	9.33	71.7	2.09	5	5.2	1.44	158	128	29	87	1	1	0	1	Livalo	4	0	0	0	0	0	1	0	3.15	2.85	0.438	85.4
1	52	STEMI	4	2	3	12	1				0	0	0	0	0	0	0	0	1	60	17.6	0.19	9.8	25.5	ND	ND	6.3	0.94	294	213	35	154	1	1	0	1	Livalo	4	0	0	0	0	0	1	0	2.9	2.6	0.319	88.4
1	50	STEMI	4	2	3	12	1				1	1	0	0	0	0	0	0	1	ND	11.25	0.4	8.74	70.7	5.02	ND	5.1	14.76	80	175	37	125	1	1	0	1	Crestor	20	1	1	1	10	1	1	1	3.15	2.85	0.138	95.4
1	73	Unstable angina	2	2	2	12	1	72	1.62	27.4348	0	1	76.38	2	0	0	0	0	1	60	4.29	0.1	5.9	60.6	1.59	2	5.5	1.14	101	187	47	132	1	1	0	1	Livalo	1	0	0	1	4	1	1	0	3.15	2.85	0.738	75.4
1	51	Unstable angina	2	2	2	13	1	67	1.72	22.6474	0	1	794.238	0	0	0	0	0	1	45	1.9	ND	4.27	ND	11.18	12	ND	9.59	96	179	55	108	1	1	0	1	Lipistop	40	1	1	0	0	1	0	1	2.9	2.6	0.5665	79.4
2	51	Unstable angina	2	2	2	18	2	55	1.58	22.0317	1	0	49.6978	0	0	0	0	0	1	53	2.65	0.273	4.6	64.6	2.92	6	7.2	0.86	105	162	38	111	1	1	0	1	Livalo	1	0	0	0	0	0	0	0	2.65	2.35	0.565	77.4
1	51	Unstable angina	2	2	2	12	1	74	1.75	24.1633	0	1	92.3869	1	0	0	0	0	1	60	0.994	ND	9.93	61.3	8.12	21	ND	1.01	258	372	50	281	1	1	0	1	Livalo	4	0	0	0	0	0	0	0	3.15	2.85	1.008	66.4
2	71	NSTEMI	3	2	3	12	1				0	0	0	0	0	0	0	0	1	ND	41.58	3.36	10.6	53.4	ND	ND	ND	0.8	157	191	39	131	1	1	0	1	Livalo	1	0	0	1	10	1	0	0	2.9	2.6	0.539	80.4
1	64	Unstable angina	2	2	2	3	3				0	1	0	0	0	0	0	0	1	60	1.44	ND	7.2	48.1	ND	ND	ND	1.05	266	220	46	ND	1	1	0	1	Lipitor	10	1	1	0	0	1	1	0	2.65	2.35	0.165	93.4
1	60	unstable angina	2	2	2	1	3	68	1.69	23.8087	0	0	86.8889	1	0	0	0	0	0	ND	10.05	0.14	7.7	53.6	ND	7	5.7	1.15	170	225	34	160	1	1	0	1	Livalo	1	1	1	0	0	1	0	0	3.15	2.85	0.378	87.4
2	64	STEMI	4	2	3	2	3	53	1.53	22.6409	1	0	32.8114	0	0	0	0	0	1	ND	163.3	4.77	9.2	81	ND	ND	7.3	0.69	62	169	48	113	1	1	0	1	Livalo	1	0	0	0	0	0	0	0	4.15	3.85	0.264	93.4
2	64	STEMI	4	2	3	2	3	60	1.63	22.5827	0	1	43.0667	0	0	0	0	0	0	50	265.1	0.126	12.9	80.9	118.77	ND	ND	0.8	105	150	36	107	1	1	1	1	Lipitor	40	0	0	0	0	0	1	0	2.65	2.35	0.765	69.4
1	71	NSTEMI	3	2	3	1	3	88	1.67	31.5537	1	0	86.02	0	0	1	0	0	0	ND	1.87	ND	15.83	69.8	ND	ND	8	1.02	71	138	45	89	1	1	0	1	Livalo	1	0	0	0	0	0	0	1	4.65	4.35	0.522	88.4
1	63	unstable angina	2	2	2	19	2				0	1	0	2	0	0	0	0	1	ND	8	0.1	9.2	58	ND	ND	ND	1.48	70	121	45	ND	1	1	0	1	Livalo	4	0	0	1	7	1	1	0	3.65	3.35	0.721	79.4
2	84	unstable angina	2	2	2	1	3	55	1.46	25.8022	0	1	30.5433	2	0	0	0	0	0	65	3.61	0.1	5.4	61	0.8	ND	ND	0.84	121	193	42	130	1	1	0	1	Livalo	1	1	1	0	0	1	1	0	3.15	2.85	0.858	71.4
2	73	ICMP	5	1	1	12	1	58	1.63	21.83	0	1	31.1959	1	1	0	0	0	1	35	1.89	0.269	11.9	57.7	3.34	ND	ND	0.68	246	198	36	142	1	1	0	1	Livalo	1	0	0	0	0	0	0	0	4.15	3.85	0.864	78.4
1	55	STEMI	4	2	3	13	1				0	0	0	2	0	0	0	0	1	ND	185	0.68	9	49.9	ND	ND	ND	1.04	121	174	33	120	1	1	0	1	Livalo	4	0	0	0	0	0	1	0	3.15	2.85	0.648	78.4
1	43	STEMI	4	2	3	2	3				0	1	0	1	0	0	0	0	1	ND	272	0.145	17.3	88.6	ND	ND	ND	1.01	246	143	30	104	1	1	0	1	Livalo	4	0	0	0	0	0	0	1	2.65	2.35	0.265	89.4
2	51	unstable angina	2	2	2	2	3	63	1.6	24.6094	0	0	48.3214	0	0	0	0	0	0	ND	0.952	ND	8.22	53.9	0.31	20	ND	0.73	84	173	55	107	1	1	0	1	Livalo	1	0	0	0	0	0	0	0	3.65	3.35	0.651	81.4
1	59	stable angina	1	1	1	2	3				0	1	0	0	0	1	0	0	0	ND	3.49	ND	5.94	ND	0.99	12	ND	1.12	212	221	54	152	1	1	0	1	Livalo	4	1	1	0	0	1	0	1	3.65	3.35	1.176	66.4
1	59	unstable angina	2	2	2	18	2				0	0	0	2	0	0	0	0	1	ND	1.36	ND	5.51	60.6	0.68	2	ND	0.88	171	180	39	129	1	1	0	1	Livalo	1	0	0	0	0	0	0	0	3.65	3.35	0.546	84.4
1	48	unstable angina	2	2	2	2	3				0	0	0	1	0	0	0	0	0	ND	1.51	ND	8.77	62.2	0.19	3	ND	0.94	117	259	73	161	1	1	0	1	Livalo	1	0	0	0	0	0	0	0	2.65	2.35	0.39	84.4
2	77	stable angina	1	1	1	2	3				0	1	0	1	0	1	0	0	1	47	2.16	ND	5.94	47.7	ND	ND	ND	0.85	101	171	50	ND	1	1	0	1	Crestor	10	0	0	0	0	0	1	1	2.65	2.35	0.865	65.4
1	53	unstable angina	2	2	2	12	1	81	1.75	26.449	0	1	100.811	2	0	0	0	0	1	60	2.32	ND	4.55	ND	0.23	5	ND	1.03	154	192	45	128	1	1	0	1	Livalo	1	0	0	1	7	1	0	0	2.65	2.35	0.515	79.4
1	59	unstable angina	2	2	2	12	1				0	1	0	2	0	0	0	0	0	ND	2.13	ND	5.79	51.1	ND	ND	ND	1.05	61	226	83	ND	1	1	0	1	Livalo	1	0	0	1	8	1	0	1	4.15	3.85	0.984	75.4
1	55	NSTEMI	3	2	3	2	3	80	1.74	26.4236	0	0	93.5	1	0	0	0	0	1	60	3.69	0.198	8.5	57.1	22.71	ND	ND	0.99	89	268	35	198	1	1	1	1	Livalo	4	0	0	0	0	0	0	0	2.9	2.6	0.4565	83.4
1	73	ICMP	5	1	1	15	1	70	1.8	21.6049	0	1	67.0931	0	0	0	0	0	1	50	2.23	0.216	7.9	68.1	1.18	11	5.3	1.03	67	282	63	199	1	1	1	1	Crestor	20	1	4	0	0	1	0	0	3.15	2.85	0.468	84.4
2	73	STEMI	4	2	3	13	1				0	1	0	0	0	0	0	0	0	ND	39.8	0.125	11.2	84.3	ND	ND	ND	0.7	100	230	54	160	1	1	0	1	Livalo	1	0	0	0	0	0	1	0	3.15	2.85	0.138	95.4
2	82	STEMI	4	2	3	12	1				1	1	0	0	0	0	0	0	0	ND	35.48	18.84	24.6	90.8	ND	46	7.1	1.01	118	174	40	126	1	1	0	1	Livalo	4	0	0	0	0	0	1	0	2.9	2.6	0.7315	73.4
2	49	stable angina	1	1	1	12	1				1	1	0	0	0	0	0	0	0	60	4.96	0.213	5.3	88.2	19.93	29	9.3	0.77	ND	ND	ND	ND	1	1	0	1	Livalo	4	1	1	0	0	1	0	0	2.9	2.6	0.6765	75.4
1	39	unstable angina	2	2	2	13	1	118	1.82	35.6237	1	1	177.115	1	0	0	0	0	1	60	2.01	0.1	7.9	55.9	0.82	10	ND	1.07	330	155	33	99	1	1	0	1	Livalo	1	0	0	0	0	0	1	0	2.9	2.6	0.099	96.4
1	43	unstable angina	2	2	2	12	1	69	1.73	23.0546	0	0	104.113	0	0	0	0	0	1	ND	8.24	ND	11.46	ND	3.94	7	ND	1.12	294	301	49	221	1	1	0	1	Livalo	4	0	0	0	0	0	1	0	3.15	2.85	0.948	68.4
1	72	unstable angina	2	2	2	13	1	63	1.71	21.5451	0	1	56.525	2	0	0	0	0	1	ND	2.27	ND	6.13	57.3	3.57	20	ND	0.95	56	138	39	96	1	1	0	1	Livalo	1	0	0	0	0	0	0	0	3.15	2.85	0.198	93.4
1	55	unstable angina	2	2	2	13	1	56	1.71	19.1512	0	0	46.2778	1	0	0	0	0	0	60	1.43	0.1	7.7	29.9	ND	ND	ND	0.7	777	107	29	48	1	1	0	1	Livalo	1	0	0	0	0	0	0	0	4.15	3.85	0.344	91.4
1	64	stable angina	1	1	1	18	2				0	1	0	0	0	0	0	0	1	60	8.87	ND	7.97	ND	1.84	33	ND	0.96	100	216	53	147	1	1	0	1	Livalo	4	0	0	0	0	0	0	0	3.15	2.85	0.798	73.4
1	69	unstable angina	2	2	2	1	3	63	1.69	22.0581	0	1	54.67	2	0	0	0	0	1	60	1.84	ND	9.41	ND	ND	ND	ND	0.88	116	173	48	113	1	1	0	1	Crestor	20	0	0	0	0	0	1	0	3.15	2.85	0.948	68.4
1	65	STEMI	4	2	3	1	3				1	1	0	0	0	0	0	0	1	53	187.8	4.86	16.7	95.8	ND	ND	8.7	1.1	115	108	32	70	1	1	0	1	Livalo	1	1	1	0	0	1	0	0	3.65	3.35	0.546	84.4
1	61	STEMI	4	2	3	2	3				0	1	0	1	0	0	0	0	0	48	68.86	23.32	10	72.5	ND	ND	ND	1.27	43	228	36	174	1	1	0	1	Livalo	1	1	1	0	0	1	0	0	3.65	3.35	0.861	75.4
1	58	unstable angina	2	2	2	12	1				1	1	0	1	0	0	0	0	0	65	2.17	0.1	9.1	60.3	ND	ND	7.7	0.9	142	174	42	120	1	1	0	1	Livalo	4	0	0	1	3	1	0	1	3.65	3.35	0.966	72.4
2	73	unstable angina	2	2	2	13	1	61	1.53	26.0584	1	1	30.3971	0	0	0	0	0	1	60	1.32	ND	9.84	ND	1.92	15	6.4	0.63	136	155	61	85	1	1	0	1	Livalo	1	0	0	0	0	0	1	1	3.65	3.35	0.231	93.4
1	52	unstable angina	2	2	2	2	3				0	0	0	2	0	0	0	0	1	60	2.53	0.003	6.06	53.4	0.81	12	5.8	0.82	277	172	47	105	1	1	0	1	Livalo	4	0	0	0	0	0	0	1	3.15	2.85	0.438	85.4
2	84	NSTEMI	3	2	3	2	3				0	1	0	1	0	0	0	0	0	60	21.04	2.6	11.7	80.2	ND	26	ND	0.92	92	172	48	106	1	1	0	1	Livalo	1	0	0	1	11	1	1	0	3.65	3.35	0.896	74.4
1	56	STEMI	4	2	3	12	1	70	1.73	23.3887	1	1	102.083	1	0	1	0	0	1	47	277.8	3.54	6.9	61.9	ND	ND	9.3	1.25	108	150	26	111	1	1	1	1	Livalo	1	0	0	1	11	1	1	0	3.15	2.85	0.558	81.4
1	81	unstable angina	2	2	2	1	3				0	1	0	2	0	0	0	0	1	65	5.33	0.104	5.9	82	16.5	14	5.6	1.77	61	123	38	82	1	1	0	1	Livalo	4	0	0	0	0	0	0	0	2.65	2.35	0.465	81.4
1	59	unstable angina	2	2	2	12	1	71	1.66	25.7657	1	0	55.1137	1	0	1	0	0	1	60	5.68	0.1	5.5	45.4	4.4	22	6.4	0.69	79	191	36	138	1	1	0	1	Livalo	1	0	0	0	0	0	0	0	3.65	3.35	1.141	67.4
2	68	unstable angina	2	2	2	13	1				0	0	#VALUE!	0	0	0	0	0	1	60	2.42	ND	ND	ND	ND	ND	ND	ND	ND	ND	ND	ND	1	1	0	1	Livalo	4	0	0	0	0	0	0	0	3.65	3.35	1.176	66.4
2	57	unstable angina	2	2	2	19	2				0	0	0	0	0	0	0	0	1	ND	2.34	0.1	4.53	43	ND	ND	ND	0.56	91	179	63	106	1	1	0	1	Livalo	1	0	0	0	0	0	0	0	3.65	3.35	1.001	71.4
2	61	NSTEMI	3	2	3	12	1				0	1	0	0	0	0	0	0	1	57	9.72	0.164	5.74	40.1	1.53	ND	ND	0.63	500	262	47	170	1	1	0	1	Livalo	4	0	0	1	13	1	0	0	2.65	2.35	0.815	67.4
1	45	unstable angina	2	2	2	12	1				0	0	0	2	0	0	0	0	0	60	2.69	0.1	8.91	ND	1.2	3	ND	0.94	342	204	37	141	1	1	1	1	Livalo	1	0	0	0	0	0	0	1	3.15	2.85	0.408	86.4
1	42	ICMP	5	1	1	2	3	78	1.74	25.763	0	0	164.558	1	0	0	0	0	1	53	185.8	0.123	9.4	39.3	0.89	ND	ND	1.55	612	278	44	180	1	1	0	1	Livalo	4	0	0	0	0	0	1	0	3.15	2.85	0.348	88.4
1	60	unstable angina	2	2	2	12	1	80	1.65	29.3848	0	1	72	2	0	0	0	0	0	ND	1.85	ND	6.48	37.8	0.91	6	ND	0.81	111	159	44	110	1	1	0	1	Livalo	1	0	0	0	0	0	0	0	3.65	3.35	0.896	74.4
1	54	stable angina	1	1	1	13	1				1	1	0	1	0	0	0	0	0	ND	0.987	ND	5.3	48.4	0.63	2	6.8	0.98	271	175	37	119	1	1	0	1	Livalo	4	0	0	0	0	0	1	1	2.9	2.6	0.319	88.4
1	52	unstable angina	2	2	2	19	2				0	0	0	2	0	1	0	0	1	60	3.73	ND	ND	ND	ND	ND	ND	0.78	ND	ND	ND	ND	1	1	0	1	Livalo	4	0	0	0	0	0	0	0	2.9	2.6	0.044	98.4
2	52	stable angina	1	1	1	12	1				0	0	0	0	0	0	0	0	0	60	1.67	ND	4.87	ND	0.22	7	ND	0.84	79	254	69	165	1	1	0	1	Livalo	4	0	0	0	0	0	0	0	2.65	2.35	0.615	75.4
1	73	unstable angina	2	2	2	12	1				0	1	0	0	1	0	0	0	0	35	2.11	0.1	7.1	62.4	0.41	19	ND	0.94	187	202	47	ND	1	1	0	1	Crestor	20	0	0	1	3	1	1	0	3.15	2.85	0.708	76.4
1	70	unstable angina	2	2	2	12	1	90	1.7	31.1419	1	1	119	0	0	0	0	0	0	60	11.71	ND	8.35	65.1	ND	ND	8.8	1.36	317	146	42	92	1	1	0	1	Livalo	4	0	0	1	7	1	1	1	2.9	2.6	0.319	88.4
1	49	STEMI	4	2	3	1	3				1	0	0	0	0	1	0	0	0	52	122.6	2.85	12.3	80.7	0.73	ND	6.9	0.94	180	110	32	72	1	1	0	1	Livalo	4	1	1	0	0	1	1	0	2.9	2.6	0.099	96.4
1	57	unstable angina	2	2	2	12	1				0	0	0	2	0	0	0	0	0	60	2.52	ND	7.07	60.2	0.5	3	ND	1.17	148	124	38	81	1	1	0	1	Livalo	1	0	0	0	0	0	0	0	3.15	2.85	0.018	99.4
1	63	STEMI	4	2	3	12	1				0	0	0	1	0	0	0	0	0	52	218.2	0.244	8.4	72.4	0.91	ND	ND	1.31	70	156	55	92	1	1	0	1	Livalo	4	0	0	1	3	1	1	0	3.15	2.85	0.378	87.4
2	63	unstable angina	2	2	2	12	1				0	1	0	0	0	0	0	0	0	60	9.38	1.94	8.03	ND	3.97	20	ND	0.71	195	181	43	120	1	1	0	1	Livalo	4	0	0	0	0	0	0	0	2.9	2.6	0.9515	65.4
1	59	NSTEMI	3	2	3	12	1				0	0	0	1	0	0	0	0	1	53	43.34	0.182	15.3	81	ND	8	ND	1.05	105	258	43	190	1	1	0	1	Livalo	1	0	0	0	0	0	1	0	3.15	2.85	0.978	67.4
1	72	NSTEMI	3	2	3	18	2	65	1.65	23.8751	0	0	51.5667	1	0	0	0	0	1	53	297.1	0.112	5.11	43.8	0.63	ND	ND	0.84	241	169	43	96	1	1	0	1	Livalo	4	0	0	0	0	0	0	0	3.15	2.85	0.798	73.4
1	70	STEMI	4	2	3	2	3				0	0	0	2	0	0	0	0	1	52	61.31	0.1	13.4	63.3	ND	6	ND	1.22	43	214	38	151	1	1	1	1	Livalo	4	0	0	0	0	0	1	0	3.65	3.35	0.966	72.4
1	70	STEMI	4	2	3	12	1				0	0	0	2	0	0	0	0	1	52	61.31	0.1	13.4	63.3	ND	6	ND	1.22	43	214	38	151	1	1	1	1	Livalo	4	0	0	0	0	0	1	0	3.65	3.35	0.126	96.4
1	63	NSTEMI	3	2	3	12	1	65	1.7	22.4913	0	0	63.9528	1	0	0	0	0	0	48	2.67	0.267	5.9	54.8	0.84	ND	ND	0.92	493	257	43	171	1	1	0	1	Livalo	4	0	0	0	0	0	1	0	3.65	3.35	0.826	76.4
1	54	stable angina	1	1	1	18	2				1	0	0	0	0	0	0	0	1	ND	1.8	0.1	4.8	54.6	0.31	2	6.8	0.76	87	127	34	83	1	1	0	1	Livalo	4	1	1	0	0	1	1	0	3.15	2.85	0.258	91.4
1	52	unstable angina	2	2	2	12	1				0	0	0	0	0	0	0	0	0	57	1.94	ND	6.8	65	2.5	18	ND	1.2	132	184	39	133	1	1	0	1	Livalo	4	1	1	0	0	1	1	1	2.9	2.6	0.814	70.4
2	67	unstable angina	2	2	2	12	1				0	0	0	0	0	0	0	0	0	55	4.92	0.664	7.2	60.7	0.72	9	ND	0.78	80	154	52	90	1	1	0	1	Livalo	1	0	0	0	0	0	0	1	3.15	2.85	0.738	75.4
1	46	STEMI	4	2	3	13	1				0	1	0	1	0	0	0	0	0	60	128.7	1.01	13.4	83.3	1.15	2	9.5	0.75	ND	ND	ND	ND	1	1	0	1	Livalo	4	0	0	0	0	0	0	0	2.9	2.6	0.4015	85.4
2	68	stable angina	1	1	1	19	2				0	0	#VALUE!	0	0	0	0	0	1	60	3.12	ND	5	ND	ND	ND	ND	ND	ND	ND	ND	ND	1	1	0	1	Livalo	4	0	0	0	0	0	0	1	3.15	2.85	1.008	66.4
2	82	stable angina	1	1	1	12	1				0	0	0	0	0	0	0	0	1	60	4.55	ND	6.21	ND	0.58	14	ND	0.78	134	247	59	156	1	1	1	1	Livalo	4	0	0	0	0	0	0	0	2.9	2.6	0.814	70.4
1	70	unstable angina	2	2	2	3	3				1	1	0	1	0	0	0	0	1	65	1.92	0.379	6.91	42.2	0.58	ND	7.1	1.21	288	211	34	149	1	1	0	1	Lipitor	10	0	0	0	0	0	1	0	3.15	2.85	0.258	91.4
2	65	stable angina	1	1	1	13	1				0	1	0	0	0	0	0	0	1	60	1.47	0.1	7.5	57.6	8.04	18	ND	0.67	407	226	43	146	1	1	0	1	Livalo	1	0	0	1	3	1	1	1	3.15	2.85	0.618	79.4
1	69	stable angina	1	1	1	2	3				0	1	0	0	0	0	0	0	1	60	4.85	0.1	6.46	ND	0.33	2	ND	0.93	107	170	35	113	1	1	0	1	Livalo	1	1	1	0	0	1	0	0	3.15	2.85	0.378	87.4
1	74	stable angina	1	1	1	2	3				0	0	0	2	1	1	0	0	1	35	25.1	ND	7.37	55.4	1.06	7	6	0.94	53	140	54	77	1	1	0	1	Crestor	5	1	3	0	0	1	1	1	3.15	2.85	0.858	71.4
2	56	stable angina	1	1	1	12	1				0	1	0	0	0	0	1	0	1	60	4.93	ND	8.32	ND	6.93	15	ND	0.87	136	194	75	99	1	1	0	1	Livalo	4	0	0	1	3	1	1	0	3.65	3.35	0.896	74.4
2	46	unstable angina	2	2	2	3	3	48	1.56	19.7239	0	1	35.6887	0	0	0	0	0	0	60	1.49	ND	5.1	54.3	0.44	4	ND	0.67	54	ND	49	98	1	1	1	1	Livalo	1	0	0	1	12	1	0	1	2.9	2.6	0.704	74.4
1	59	stable angina	1	1	1	19	2				0	1	0	1	0	0	0	0	1	60	13.18	0.146	10.05	ND	1.14	2	ND	1.03	301	181	47	113	1	1	0	1	Livalo	1	0	0	1	13	1	1	1	3.65	3.35	0.336	90.4
2	77	ICMP	5	1	1	13	1				1	0	0	0	1	0	0	0	1	30	23.66	ND	5.2	67	0.23	12	7.3	1.1	126	229	38	179	1	1	0	1	Lipitor	20	0	0	0	0	0	0	0	2.65	2.35	0.265	89.4
1	78	ICMP	5	1	1	13	1				0	0	0	2	1	0	0	0	1	23	7.91	0.115	4.8	63.8	0.38	6	ND	1.22	143	213	44	153	1	1	1	1	Livalo	1	1	1	0	0	1	1	0	2.65	2.35	0.54	78.4
1	57	unstable angina	2	2	2	2	3				1	1	0	1	0	1	0	0	0	65	7.67	0.1	9.3	51.5	1.93	13	7	0.97	316	155	33	104	1	1	0	1	Lipitor	20	0	0	1	12	1	1	1	2.9	2.6	0.154	94.4
2	76	unstable angina	2	2	2	13	1				0	1	0	0	0	0	0	0	1	60	2.75	ND	6.5	66.4	ND	ND	14.9	1.23	101	121	34	79	1	1	0	1	Lipitor	10	1	1	0	0	1	1	1	3.65	3.35	0.966	72.4
1	77	stable angina	1	1	1	13	1				1	1	0	0	0	0	0	0	1	50	2.1	ND	5.8	ND	0.56	5	5.8	0.95	72	123	48	72	1	1	0	1	Livalo	4	0	0	1	6	1	0	1	2.9	2.6	0.154	94.4
1	46	STEMI	4	2	3	12	1				1	0	0	0	1	0	0	0	0	44	209.3	0.1	12.9	40.2	1.05	2	5.5	1.08	101	158	40	111	1	1	0	1	Livalo	1	0	0	0	0	0	0	0	2.65	2.35	0.415	83.4
1	65	unstable angina	2	2	2	13	1				0	1	0	1	0	0	0	0	0	ND	3.98	ND	10.79	ND	ND	ND	ND	0.86	147	106	27	78	1	1	0	1	Livalo	4	0	0	0	0	0	0	1	3.15	2.85	0.918	69.4
1	50	NSTEMI	3	2	3	12	1				1	1	0	2	0	1	0	0	1	58	5.04	0.336	8.6	54.2	ND	ND	6.6	0.95	130	187	38	135	1	1	1	1	Livalo	1	0	0	1	1	1	0	1	2.9	2.6	0.594	78.4
1	45	stable angina	1	1	1	13	1				0	1	0	2	0	0	0	0	1	60	0.921	ND	5.93	ND	0.21	2	ND	1.04	160	192	40	142	1	1	0	1	Livalo	1	1	1	0	0	1	1	0	2.9	2.6	0.044	98.4
1	42	NSTEMI	3	2	3	19	2	75	1.78	23.6713	0	1	100.042	1	0	0	0	0	1	50	98.28	13.71	8.44	68.5	6.85	13	ND	0.98	66	181	37	144	1	1	0	1	Lipitor	10	0	0	0	0	0	1	0	2.65	2.35	0.74	70.4
2	67	stable angina	1	1	1	1	3				0	1	0	0	0	0	0	0	1	60	2.18	ND	9.13	ND	1.1	4	ND	0.53	171	204	49	143	1	1	0	1	Livalo	1	0	0	1	11	1	0	0	3.65	3.35	1.001	71.4
1	53	stable angina	1	1	1	12	1				1	1	0	2	0	0	0	0	1	60	3.93	0.1	7.22	ND	0.49	2	ND	0.75	94	146	41	109	1	1	0	1	Livalo	4	0	0	0	0	0	0	0	3.65	3.35	1.001	71.4
2	66	stable angina	1	1	1	13	1				0	1	0	0	0	0	0	0	1	60	2.01	ND	7.56	ND	0.63	29	ND	0.84	151	327	71	237	1	1	0	1	Livalo	1	1	3	0	0	1	0	0	3.15	2.85	0.108	96.4
1	67	unstable angina	2	2	2	2	3				1	0	0	1	0	0	0	0	1	ND	2.65	0.158	7.03	68.5	0.48	5	9.6	1.64	134	172	39	121	1	1	1	1	Livalo	4	0	0	1	3	1	0	0	3.65	3.35	0.826	76.4
1	62	unstable angina	2	2	2	13	1	59	1.58	23.634	0	1	79.2567	1	0	0	1	0	0	60	5.28	0.1	6.56	57.7	2.78	5	ND	1.24	344	282	46	214	1	1	0	1	Livalo	1	0	0	1	3	1	0	0	3.65	3.35	0.336	90.4
1	56	STEMI	4	2	3	12	1				0	0	0	0	1	0	0	0	0	38	140.7	0.111	16.7	62	7.04	13	ND	0.91	170	143	34	101	1	1	0	1	Livalo	4	0	0	0	0	0	1	0	2.9	2.6	0.7315	73.4
2	60	unstable angina	2	2	2	13	1				0	1	0	0	0	0	0	0	1	60	2.45	0.605	7.13	ND	0.97	14	ND	0.89	190	224	41	176	1	1	0	1	Livalo	4	0	0	0	0	0	0	1	2.9	2.6	0.0165	99.4
1	71	unstable angina	2	2	2	12	1				1	1	0	0	0	0	0	0	1	60	1.63	0.1	6.89	50.4	4.05	10	5.6	1.19	204	146	30	115	1	1	0	1	Lipitor	40	0	0	1	1	1	0	1	2.9	2.6	0.0715	97.4
1	71	unstable angina	2	2	2	13	1				1	1	0	2	0	0	0	0	0	60	2.89	0.1	5.39	70.1	8.82	ND	ND	0.85	82	186	40	138	1	1	0	1	Livalo	1	0	0	1	3	1	1	0	2.65	2.35	0.665	73.4
2	68	unstable angina	2	2	2	12	1				0	1	0	1	0	0	0	0	0	60	1.83	0.121	7.36	60.1	1.32	14	5.9	0.71	109	162	45	114	1	1	0	1	Livalo	1	0	0	1	3	1	0	0	2.65	2.35	0.165	93.4
1	53	NSTEMI	3	2	3		1				0	1	0	0	0	0	0	0	0	55	387.3	2.13	16.5	89.8	1.44	ND	ND	0.82	64	152	37	119	1	1	0	1	Livalo	1	1	1	0	0	1	1	0	3.15	2.85	0.768	74.4
2	68	unstable angina	2	2	2	12	1				0	1	0	0	0	0	0	0	1	65	2.42	0.1	6.46	61.9	1.37	4	ND	1.02	72	200	46	145	1	1	0	1	Livalo	1	1	1	0	0	1	1	0	3.15	2.85	0.018	99.4
2	62	STEMI	4	2	3	12	1				0	1	0	0	0	0	0	0	0	60	173	0.1	9.9	44.2	6.12	ND	ND	0.97	125	115	43	77	1	1	0	1	Livalo	4	0	0	1	13	1	1	0	2.9	2.6	0.649	76.4
1	68	unstable angina	2	2	2	12	1				1	1	0	1	0	0	0	0	1	50	4.54	0.1	7.1	56.2	0.99	9	ND	1.68	106	178	43	130	1	1	0	1	Lipitor	20	0	0	1	11	1	0	0	3.15	2.85	0.558	81.4
1	64	unstable angina	2	2	2	13	1				1	1	0	1	0	0	0	0	0	55	1.86	0.1	8.04	ND	ND	ND	ND	0.91	319	125	32	87	1	1	0	1	Livalo	1	1	3	0	0	1	1	1	2.9	2.6	0.649	76.4
1	50	NSTEMI	3	2	3	12	1				0	0	0	1	0	0	0	0	0	60	8.86	0.459	6.39	ND	0.51	ND	5.7	0.99	162	206	48	154	1	1	0	1	Crestor	10	0	0	0	0	0	1	0	3.15	2.85	0.948	68.4
1	51	NSTEMI	3	2	3	12	1	85	1.75	27.7551	0	1	180.719	1	0	0	0	0	0	50	15.14	3.55	14.5	73.9	ND	6	5.6	1.72	261	227	48	166	1	1	0	1	Livalo	4	0	0	1	3	1	1	0	3.15	2.85	1.038	65.4
2	79	Unstable angina	2	2	2	13	1	46	1.54	19.3962	0	1	30.4763	0	0	0	0	0	1	65	6.17	0.278	11.4	64.2	3.33	20	ND	0.92	118	224	45	173	1	1	0	1	Livalo	1	0	0	1	3	1	1	0	3.15	2.85	0.828	72.4
2	72	Unstable angina	2	2	2	13	1				0	0	0	0	0	0	0	0	1	58	1.23	0.107	5.8	53.6	0.22	5	ND	0.6	95	245	51	193	1	1	0	1	Livalo	4	0	0	0	0	0	1	0	3.15	2.85	0.738	75.4
1	73	Unstable angina	2	2	2	12	1	63	1.63	23.7118	0	1	53.3488	2	0	0	0	0	1	60	6.61	0.1	6.73	ND	0.15	6	ND	0.91	57	191	55	147	1	1	0	1	Livalo	4	0	0	1	3	1	0	1	2.9	2.6	0.539	80.4
1	57	Unstable angina	2	2	2	12	1				0	1	0	1	1	0	1	0	0	37	2.17	ND	4.87	49.8	0.25	11	5.7	0.84	147	181	47	132	1	1	0	1	Livalo	4	0	0	1	12	1	0	0	2.65	2.35	0.565	77.4
1	42	NSTEMI	3	2	3	2	3				0	0	0	2	0	0	0	0	0	60	29.25	1.01	10.7	82.6	1.06	ND	ND	1.28	196	190	39	148	1	1	0	1	Livalo	1	0	0	1	10	1	0	0	2.9	2.6	0.0165	99.4
1	46	NSTEMI	3	2	3	12	1	55	1.6	21.4844	0	0	47.3917	1	0	0	0	0	0	52	177.3	25	13.4	77.4	1.11	ND	ND	0.66	243	322	42	269	1	1	0	1	Livalo	4	0	0	0	0	0	0	0	3.65	3.35	1.071	69.4
2	81	unstable angina	2	2	2	12	1	50	1.63	18.8189	0	1	27.8611	0	0	0	0	0	1	60	5.92	0.1	7.1	65.7	ND	5	ND	0.8	32	210	62	146	1	1	0	1	Livalo	1	0	0	1	10	1	1	0	2.9	2.6	0.429	84.4
1	54	STEMI	4	2	3	2	3				0	1	0	2	0	0	0	0	0	60	208.8	0.1	8.9	45.8	0.56	2	5.3	1.02	376	209	53	148	1	1	0	1	Livalo	4	0	0	1	8	1	1	0	3.15	2.85	0.018	99.4
2	61	stable angina	1	1	1	18	2				0	1	0	0	0	1	0	0	0	60	12.22	0.166	4.75	63.4	0.09	2	ND	0.65	73	141	40	99	1	1	0	1	Livalo	1	0	0	0	0	0	1	0	3.15	2.85	1.038	65.4
2	87	unstable angina	2	2	2	12	1	54	1.52	23.3726	1	1	205.09	0	0	0	0	0	1	ND	1.54	0.1	20.7	92.5	ND	54	5.2	6.07	ND	ND	ND	ND	1	1	0	1	Simvastar	20	0	0	0	0	0	0	0	3.65	3.35	0.091	97.4
2	78	unstable angina	2	2	2	13	1				0	1	0	0	0	0	0	0	1	65	3.56	0.1	3.37	54.3	0.09	ND	ND	0.83	81	192	75	113	1	1	0	1	Lipitor	10	0	0	1	12	1	1	1	3.15	2.85	0.018	99.4
2	83	unstable angina	2	2	2	12	1				1	1	0	0	0	0	0	0	1	65	20.84	0.1	15.7	40	5.07	5	6.1	1.29	116	139	54	94	1	1	0	1	Livalo	4	0	0	1	3	1	1	1	2.9	2.6	0.2365	91.4
1	74	unstable angina	2	2	2	2	3				0	0	0	1	0	0	0	0	1	60	1.63	0.15	5.25	ND	1.12	3	ND	1.13	96	179	40	139	1	1	0	1	Livalo	1	0	0	1	3	1	0	0	3.15	2.85	0.618	79.4
2	75	NSTEMI	3	2	3	13	1				0	0	0	0	0	0	0	0	1	60	2.46	ND	6.59	59	7.58	43	ND	0.71	101	205	40	151	1	1	0	1	Livalo	1	0	0	1	3	1	1	0	3.15	2.85	0.348	88.4
1	73	unstable angina	2	2	2	1	3				1	0	0	2	1	0	0	0	0	40	1.63	0.1	6.3	72.4	ND	ND	6.6	1.32	57	96	25	76	1	1	0	1	Lipinon	10	0	0	1	3	1	1	0	2.65	2.35	0.415	83.4
1	68	unstable angina	2	2	2	12	1				0	1	0	0	0	0	0	0	0	65	20.78	0.1	11.4	69.3	0.97	12	ND	1.2	95	190	47	144	1	1	0	1	Livalo	1	0	0	1	3	1	1	0	3.15	2.85	0.138	95.4
1	74	STEMI	4	2	3	13	1				1	1	0	0	1	0	0	0	1	42	31.6	2.48	9.7	54.2	ND	8	7.1	0.86	67	100	35	66	1	1	0	1	Livalo	4	0	0	0	0	0	1	0	3.65	3.35	0.371	89.4
2	81	stable angina	1	1	1	12	1				1	1	0	0	0	1	0	0	1	60	3.53	0.1	7.25	ND	0.99	20	ND	0.75	133	132	33	95	1	1	0	1	Livalo	1	1	1	0	0	1	1	0	2.65	2.35	0.065	97.4
1	61	NSTEMI	3	2	3	19	2				1	1	0	1	0	0	0	0	0	55	400	0.162	17.2	47.4	ND	ND	7.1	0.96	134	110	32	82	1	1	1	1	Livalo	4	0	0	1	3	1	1	0	3.15	2.85	0.588	80.4
1	58	STEMI	4	2	3	13	1				0	0	0	1	1	0	0	0	0	44	122.4	0.745	8.73	42.7	1.6	ND	5.8	0.93	131	173	42	130	1	1	0	1	Livalo	4	0	0	0	0	0	1	0	2.9	2.6	0.5665	79.4
1	73	Unstable angina	2	2	2	12	1				0	0	0	2	0	0	0	0	1	60	3.09	0.1	7.01	66.8	0.39	8	ND	1.01	154	214	62	149	1	1	0	1	Livalo	1	0	0	1	8	1	1	0	2.65	2.35	0.09	96.4
1	62	ICMP	5	1	1	12	1				0	0	0	1	1	0	0	0	0	37	85.19	7.54	7.7	65	0.26	6	5.5	0.79	64	205	56	138	1	1	0	1	Livalo	4	0	0	0	0	0	1	0	3.15	2.85	0.708	76.4
1	58	Unstable angina	2	2	2	1	3				0	0	0	1	0	0	0	0	0	60	1.56	0.141	8.48	ND	1.11	11	ND	0.97	124	243	51	182	1	1	0	1	Livalo	1	0	0	1	12	1	0	0	2.9	2.6	0.1815	93.4
1	66	Unstable angina	2	2	2	1	3				1	1	0	1	0	0	0	0	0	60	2.67	0.1	3.87	ND	0.49	6	6.1	0.83	69	99	51	52	1	1	0	1	Livalo	4	0	0	0	0	0	0	0	2.9	2.6	0.319	88.4
1	84	Unstable angina	2	2	2	1	3				0	1	0	0	0	1	0	0	1	60	1.99	0.127	6.55	ND	4.29	8	6.3	1.43	67	195	35	164	1	1	0	1	Livalo	1	0	0	1	12	1	0	1	4.15	3.85	0.704	82.4
1	78	unstable angina	2	2	2	13	1				1	1	0	2	0	0	0	0	1	60	6.08	0.222	12.94	65	0.66	ND	7	1.27	254	175	39	125	1	1	0	1	Lipitor	20	0	0	0	0	0	1	1	3.15	2.85	0.528	82.4
1	72	stable angina	1	1	1	12	1				0	1	0	2	0	0	0	0	0	60	2.6	ND	5.62	ND	ND	ND	ND	0.87	170	174	39	ND	1	1	0	0	0	0	0	0	1	3	1	0	1	2.65	2.35	0.79	68.4
1	71	unstable angina	2	2	2	3	3				0	1	0	3	1	0	1	0	0	40	2.59	0.1	9.1	68.8	12.46	ND	ND	1.21	123	220	35	180	1	1	0	1	Livalo	1	1	3	0	0	1	1	0	2.9	2.6	0.759	72.4
1	67	stable angina	1	1	1	13	1				0	0	0	0	0	0	0	0	1	60	2.81	0.1	9.48	ND	0.68	7	ND	1.26	282	131	32	84	1	1	0	1	Livalo	4	0	0	0	0	0	0	1	3.15	2.85	0.438	85.4
2	58	stable angina	1	1	1	13	1				1	1	0	0	0	0	0	0	0	60	0.995	0.1	9.54	ND	37.9	20	5.7	0.63	50	138	53	89	1	1	1	1	Livalo	4	0	0	1	3	1	0	0	2.9	2.6	0.8965	67.4
1	53	unstable angina	2	2	2	12	1				0	1	0	1	0	0	0	0	0	65	146.5	0.151	5.9	41	ND	ND	ND	0.87	58	143	60	95	1	1	0	1	Livalo	1	0	0	1	11	1	0	0	2.65	2.35	0.265	89.4
1	64	stable angina	1	1	1	12	1				0	1	0	0	0	0	0	0	1	60	1.93	4.41	5.36	54.4	1.01	2	ND	1	181	200	60	144	1	1	0	1	Livalo	4	0	0	0	0	0	0	1	3.65	3.35	1.106	68.4
1	43	STEMI	4	2	3	1	3				0	1	0	1	0	0	0	0	1	75	96.51	0.159	8.7	59.7	ND	ND	ND	0.79	43	166	33	129	1	1	0	1	Livalo	4	0	0	1	8	1	1	0	3.15	2.85	0.108	96.4
1	60	STEMI	4	2	3	13	1				1	1	0	0	0	0	0	0	1	50	211.5	ND	10.4	59.9	0.95	2	6.6	1.1	129	162	43	111	1	1	0	1	Livalo	4	0	0	1	8	1	1	0	4.15	3.85	0.184	95.4
1	48	stable angina	1	1	1	12	1				0	1	0	1	0	0	0	0	0	60	1.23	0.22	8.54	ND	1.35	9	ND	0.98	156	158	48	107	1	1	0	1	Livalo	1	0	0	1	3	1	1	0	2.9	2.6	0.869	68.4
2	72	stable angina	1	1	1	12	1				0	1	0	0	0	0	0	0	1	60	2.87	0.165	6.31	ND	0.71	13	ND	0.7	147	193	58	132	1	1	0	1	Livalo	1	0	0	0	0	0	1	0	3.15	2.85	0.918	69.4
1	65	unstable angina	2	2	2	13	1				1	1	0	3	0	0	0	0	1	60	3.99	0.1	6.3	83	38.84	53	5.7	9.7	95	147	31	115	1	1	0	1	Livalo	4	0	0	1	3	1	1	1	3.15	2.85	0.348	88.4
1	31	unstable angina	2	2	2	3	3				1	1	0	0	0	0	0	0	0	60	1.91	0.139	5.64	ND	1.33	9	7.5	1.1	400	140	37	89	1	1	0	1	Livalo	4	0	0	1	13	1	0	1	2.65	2.35	0.215	91.4
1	61	unstable angina	2	2	2	12	1				0	1	0	0	0	0	0	0	0	60	2.14	0.184	5.7	68.6	3.83	ND	ND	4.13	208	184	38	152	1	1	0	1	Livalo	1	0	0	0	0	0	1	0	2.9	2.6	0.759	72.4
2	55	stable angina	1	1	1	13	1				0	0	0	0	0	1	0	0	0	60	1.26	ND	4.4	ND	0.28	20	ND	0.65	114	186	73	119	1	1	0	1	Livalo	1	0	0	0	0	0	0	0	3.15	2.85	0.048	98.4
2	66	unstable angina	2	2	2	12	1				1	1	0	0	0	0	0	0	1	65	3.77	0.1	6.8	48.3	ND	ND	6.6	0.88	75	96	31	70	1	1	0	1	Livalo	4	0	0	0	0	0	0	1	3.15	2.85	0.648	78.4
1	38	STEMI	4	2	3	13	1				0	0	0	3	0	0	0	0	0	60	80.67	0.12	12.8	39.3	0.47	ND	ND	0.97	118	191	45	137	1	1	0	1	Livalo	4	0	0	1	3	1	1	0	4.15	3.85	1.064	73.4
1	59	unstable angina	2	2	2	19	2				0	0	0	1	0	0	0	0	0	60	1.1	0.1	5.7	51.9	0.89	ND	ND	1.09	338	234	44	ND	1	1	0	1	Livalo	1	0	0	0	0	0	0	0	3.15	2.85	0.288	90.4
1	69	unstable angina	2	2	2	13	1				1	1	0	1	0	0	0	0	0	65	2.88	1.16	10.6	70.4	ND	ND	8.1	1.26	118	165	29	127	1	1	0	1	Livalo	4	0	0	0	0	0	1	0	2.9	2.6	0.099	96.4
1	70	NSTEMI	3	2	3	19	2				0	0	0	1	0	0	0	0	0	55	253.9	0.297	15.2	69	ND	ND	ND	1.03	200	155	26	116	1	1	0	1	Livalo	4	0	0	0	0	0	1	0	2.9	2.6	0.924	66.4
1	68	NSTEMI	3	2	3	18	2				0	1	0	3	0	0	0	0	0	60	4.11	0.227	7.2	52.6	ND	ND	ND	1.2	66	178	30	140	1	1	0	1	Livalo	4	0	0	0	0	0	1	1	3.65	3.35	0.966	72.4
1	63	unstable angina	2	2	2	11	4				0	0	0	0	0	0	0	0	1	60	6.71	0.1	9.92	ND	3.25	18	5.8	1.18	123	237	54	174	1	1	0	1	Livalo	4	0	0	0	0	0	0	0	3.15	2.85	0.378	87.4
1	66	NSTEMI	3	2	3	13	1				1	1	0	1	0	0	0	0	0	48	259.3	0.61	6.9	65	1.21	4	6.6	0.84	133	165	35	125	1	1	0	1	Livalo	4	1	3	0	0	1	1	0	4.15	3.85	1.024	74.4
1	71	NSTEMI	3	2	3	18	2				1	0	0	3	0	0	0	0	0	50	149.4	15.08	11.8	86.7	0.64	ND	6.7	0.81	60	137	32	104	0	1	0	1	Livalo	1	0	0	0	0	0	0	0	2.65	2.35	0.24	90.4
1	57	unstable angina	2	2	2	1	3				0	1	0	1	0	0	0	0	0	60	4.17	0.904	10.19	72.8	1.72	5	ND	0.82	197	168	44	148	1	1	0	1	Lipinon	10	0	0	1	2	1	1	1	3.15	2.85	0.258	91.4
1	56	NSTEMI	3	2	3	13	1				0	0	0	1	0	0	0	0	0	60	3.79	7.41	9.8	80.7	ND	12	ND	1.17	95	200	53	143	1	1	0	1	Livalo	1	0	0	0	0	0	1	0	2.9	2.6	0.704	74.4
1	60	STEMI	4	2	3	13	1				0	1	0	0	0	0	0	0	0	52	223.2	0.464	7.1	49.7	0.51	2	ND	0.89	125	240	47	174	1	1	0	1	Livalo	4	0	0	0	0	0	1	0	3.65	3.35	0.581	83.4
1	49	unstable angina	2	2	2	13	1				0	1	0	3	0	0	0	0	1	60	1.09	ND	6.5	54.7	0.95	2	5.2	0.81	135	150	34	106	1	1	0	1	Livalo	1	0	0	1	12	1	0	1	3.65	3.35	0.651	81.4
2	43	unstable angina	2	2	2	12	1				0	0	0	0	0	0	0	0	0	60	1.66	0.113	5.2	64	1.34	12	5.8	0.78	88	161	38	122	1	1	0	1	Livalo	1	0	0	0	0	0	1	0	3.15	2.85	0.828	72.4
1	74	stable angina	1	1	1	2	3				0	0	0	3	0	1	0	0	1	60	2.36	0.1	7.2	59.4	ND	8	5.9	1.01	174	109	35	70	1	1	0	1	Livalo	1	0	0	0	0	0	0	0	4.15	3.85	1.304	67.4
1	64	unstable angina	2	2	2	13	1				0	0	0	0	0	0	0	0	0	60	2.92	0.1	4.4	46.2	0.35	3	5.5	0.99	64	178	45	126	1	1	0	1	Livalo	1	0	0	0	0	0	1	0	3.15	2.85	0.378	87.4
1	72	stable angina	1	1	1	13	1				1	1	0	3	0	1	0	0	1	60	1.48	0.1	5.31	56.6	0.51	20	10.1	1.19	82	108	40	76	1	1	0	1	Livalo	4	0	0	1	10	1	1	1	2.65	2.35	0.015	99.4
1	66	STEMI	4	2	3	13	1				0	1	0	3	0	0	0	0	0	60	155	0.137	7.4	61.9	4.96	4	6.8	1.25	56	145	41	107	1	1	0	1	Livalo	4	0	0	1	12	1	1	1	3.15	2.85	0.798	73.4
2	69	stable angina	1	1	1	12	1				0	1	0	0	0	0	0	0	1	60	16.52	0.1	7.3	ND	0.68	18	5.7	0.85	221	184	33	143	1	1	0	1	Livalo	4	0	0	0	0	0	0	1	3.15	2.85	0.978	67.4
1	61	stable angina	1	1	1	2	3				0	1	0	1	0	0	0	0	1	60	2.83	0.1	6.4	60.2	6.5	11	6.2	1.14	138	193	50	133	1	1	0	1	Livalo	4	1	1	0	0	1	0	1	2.65	2.35	0.39	84.4
1	63	unstable angina	2	2	2	12	1				0	1	0	3	0	0	0	0	0	60	5.2	0.217	5.96	59.5	15.07	8	5.4	0.99	161	173	31	137	1	1	0	1	Livalo	1	0	0	1	3	1	0	1	4.15	3.85	0.864	78.4
1	70	unstable angina	2	2	2	18	2				0	1	0	3	0	1	0	0	1	57	1.43	0.114	6.4	66.4	0.28	2	5.5	1.13	200	139	41	ND	1	1	0	1	Livalo	1	0	0	0	0	0	0	0	3.15	2.85	0.198	93.4
1	61	NSTEMI	3	2	3	12	1				0	1	0	3	0	0	0	0	0	55	2.83	0.655	9.9	49	ND	11	6.2	1.25	215	207	44	152	1	1	0	1	Livalo	1	0	0	0	0	0	1	0	3.15	2.85	0.648	78.4
1	38	unstable angina	2	2	2	19	2				0	1	0	1	0	0	0	0	1	60	1.74	0.1	9.9	59.5	ND	9	5.6	1.03	138	187	39	144	1	1	0	1	Livalo	1	0	0	0	0	0	0	1	2.9	2.6	0.264	90.4
1	48	NSTEMI	3	2	3	3	3				0	0	0	1	0	0	0	0	1	45	243	17.45	15.2	83.2	ND	4	ND	0.69	156	214	44	170	1	1	0	1	Livalo	4	0	0	0	0	0	0	0	3.65	3.35	1.211	65.4
1	56	STEMI	4	2	3	12	1				0	0	0	3	0	0	0	0	0	45	43.94	0.196	10.2	50.3	ND	6	5.7	1.15	56	217	52	157	1	1	0	1	Livalo	1	0	0	0	0	0	0	0	4.65	4.35	0.117	97.4
1	61	stable angina	1	1	1	13	1				0	1	0	3	0	0	0	0	0	60	13.28	ND	4.85	ND	2.14	8	ND	1.11	78	201	59	145	1	1	0	1	Livalo	4	0	0	1	10	1	0	0	3.15	2.85	0.228	92.4
1	45	stable angina	1	1	1	2	3				0	0	0	1	0	0	0	0	1	60	1.2	ND	11.27	ND	0.48	5	ND	0.82	137	229	77	141	1	1	0	1	Livalo	1	0	0	0	0	0	0	1	3.15	2.85	0.378	87.4
1	63	NSTEMI	3	2	3	12	1				1	1	0	3	0	1	0	0	1	55	6.75	0.401	8.1	70.9	0.92	2	7	0.93	138	163	44	108	1	1	0	1	Livalo	1	0	0	1	13	1	0	1	3.15	2.85	0.288	90.4
1	68	stable angina	1	1	1	2	3				0	1	0	0	0	0	0	0	0	ND	1.35	ND	7.56	ND	0.16	14	ND	0.9	169	139	51	78	1	1	0	1	Crestor	10	0	0	1	11	1	1	1	3.4	3.1	0.7345	77.4
1	75	NSTEMI	3	2	3	12	1				1	1	0	1	0	0	0	0	1	47	4.85	0.675	9	52.8	ND	40	9.4	7.48	75	98	25	69	1	1	0	1	Livalo	4	1	1	1	11	1	1	1	4.15	3.85	0.944	76.4
2	46	unstable angina	2	2	2	13	1				0	0	0	0	0	0	0	0	1	60	27.3	ND	4.79	ND	1.03	13	ND	0.61	182	271	46	198	1	1	0	1	Livalo	4	0	0	0	0	0	0	0	3.65	3.35	0.826	76.4
1	43	unstable angina	2	2	2	2	3				0	0	0	0	0	0	0	0	0	60	1.92	ND	4.79	58.1	ND	ND	ND	0.92	169	176	42	128	1	1	0	1	Livalo	1	0	0	0	0	0	0	0	3.15	2.85	0.168	94.4
1	49	unstable angina	2	2	2	12	1				0	0	0	0	0	0	0	0	0	60	1.26	ND	7.6	72.3	0.38	2	5.3	0.91	190	186	37	132	1	1	0	1	Livalo	4	0	0	0	0	0	0	0	4.65	4.35	0.432	90.4
1	57	stable angina	1	1	1	12	1				0	0	0	3	0	0	0	0	1	60	2.33	0.214	9.54	ND	4.52	11	5.9	1.07	311	187	38	121	1	1	0	1	Livalo	4	0	0	0	0	0	0	1	3.65	3.35	0.511	85.4
2	66	unstable angina	2	2	2	2	3				0	1	0	0	0	0	0	0	0	65	17.65	ND	5.94	59.4	2.29	13	ND	0.7	407	212	46	145	1	1	0	1	Livalo	1	0	0	1	13	1	0	1	3.65	3.35	0.091	97.4
1	51	stable angina	1	1	1	13	1				0	0	0	0	0	0	0	0	0	60	14.5	ND	4.62	43.5	0.55	2	5.4	1	100	211	40	158	1	1	0	1	Livalo	1	0	0	0	0	0	0	0	3.65	3.35	0.616	82.4
1	80	unstable angina	2	2	2	3	3				1	0	0	0	0	1	0	0	1	53	4.97	ND	4.12	ND	ND	15	6.8	0.99	62	97	34	59	1	1	0	1	Livalo	4	0	0	0	0	0	0	1	3.15	2.85	0.048	98.4
1	48	NSTEMI	3	2	3	2	3				0	0	0	3	0	0	0	0	0	60	126.8	0.113	5.8	64.4	ND	ND	ND	1.04	123	163	38	ND	1	1	0	1	Livalo	4	0	0	0	0	0	0	0	3.65	3.35	0.266	92.4
1	53	NSTEMI	3	2	3	12	1				1	1	0	1	1	1	1	0	0	35	488.4	1.76	12	78.1	ND	ND	9.2	1.02	120	154	35	110	1	1	0	1	Livalo	1	1	1	0	0	1	0	0	3.15	2.85	0.408	86.4
2	74	stable angina	1	1	1	13	1				1	0	0	0	0	0	0	0	0	ND	3.47	ND	8.2	45	0.34	2	7	0.58	133	178	43	124	1	1	0	1	Livalo	1	0	0	0	0	0	0	0	3.4	3.1	0.5395	83.4
1	67	unstable angina	2	2	2	12	1				0	1	0	3	0	0	0	0	1	60	0.512	0.258	4.3	ND	ND	ND	5.4	0.79	46	148	47	105	1	1	0	1	Livalo	1	0	0	0	0	0	0	1	4.15	3.85	1.024	74.4
2	56	stable angina	1	1	1	13	1				1	1	0	0	0	0	0	0	0	60	7.89	ND	6.3	52.7	ND	ND	8	0.61	469	231	43	ND	1	1	0	1	Livalo	4	0	0	0	0	0	0	0	3.15	2.85	0.978	67.4
1	61	unstable angina	2	2	2	13	1				1	0	0	0	0	0	0	0	1	65	6.27	0.104	7.1	50.7	0.33	ND	9.7	1.02	179	125	36	85	1	1	0	1	Livalo	4	1	1	0	0	1	1	0	2.9	2.6	0.6215	77.4
1	54	unstable angina	2	2	2	12	1				0	1	0	3	0	0	0	0	1	65	1.92	ND	8.8	76.2	ND	11	5.4	0.97	46	146	42	99	1	1	0	1	Livalo	1	0	0	1	12	1	0	1	2.9	2.6	0.594	78.4
2	76	unstable angina	2	2	2	13	1				1	1	0	0	0	0	0	0	0	60	1.51	ND	7.4	62.8	0.23	6	7.1	0.59	123	148	40	103	1	1	0	1	Livalo	1	0	0	1	3	1	0	0	3.15	2.85	0.528	82.4
1	47	STEMI	4	2	3	1	3				1	1	0	1	0	0	0	0	0	58	106.1	0.155	16.57	53.7	0.37	2	8.1	0.91	174	112	28	76	1	1	0	1	Livalo	4	0	0	1	12	1	0	0	3.15	2.85	0.768	74.4
2	63	ICMP	5	1	1	13	1				1	1	0	0	0	0	0	0	1	57	1.1	ND	6.2	64.4	6.34	34	4.9	5.01	136	154	ND	107	1	1	0	1	Livalo	2	0	0	1	13	1	1	1	2.9	2.6	0.4565	83.4
2	64	NSTEMI	3	2	3	13	1				1	1	0	0	0	1	0	0	0	50	81.21	3.29	6.7	53	27.35	44	6.7	4.14	204	151	28	115	1	1	0	1	Livalo	4	0	0	1	10	1	1	0	3.65	3.35	0.021	99.4
1	61	NSTEMI	3	2	3	13	1				0	1	0	0	0	1	0	0	1	ND	2.78	0.009	5.3	39.3	1.43	5	6.3	1.09	86	105	38	61	1	1	0	1	Livalo	1	0	0	0	0	0	0	0	3.15	2.85	0.738	75.4
1	51	NSTEMI	3	2	3	13	1				0	1	0	0	0	0	0	0	0	60	7.39	0.074	7.8	66.5	0.53	12	ND	0.91	198	227	61	152	1	1	0	1	Livalo	4	1	1	1	12	1	1	1	3.15	2.85	0.798	73.4
1	44	unstable angina	2	2	2	1	3				1	1	0	3	0	0	0	0	0	60	1.71	0.1	7.8	71.4	ND	12	7	1.31	148	160	33	123	1	1	0	1	Livalo	4	0	0	0	0	0	0	1	4.15	3.85	0.584	85.4
1	54	unstable angina	2	2	2	12	1				0	0	0	3	0	0	0	0	0	60	2.42	ND	5.12	ND	0.23	2	ND	1.19	171	209	48	149	1	1	0	1	Livalo	1	0	0	0	0	0	0	0	3.15	2.85	0.738	75.4
2	72	unstable angina	2	2	2	12	1				0	0	0	0	0	0	0	0	0	60	2.75	0.1	11.3	82	ND	ND	5.9	0.58	72	ND	48	165	1	1	0	1	Livalo	1	0	0	0	0	0	0	0	3.65	3.35	0.686	80.4
2	58	unstable angina	2	2	2	13	1				0	1	0	0	0	0	0	0	1	60	7.77	ND	6.3	72.9	ND	ND	5.7	0.75	74	237	69	161	1	1	0	0	0	0	0	0	0	0	0	0	1	3.15	2.85	1.038	65.4
1	56	unstable angina	2	2	2	12	1				0	0	0	3	0	0	0	0	0	60	3.89	0.201	7.3	60.6	ND	5	9.4	0.94	257	159	30	116	1	1	0	1	Livalo	1	0	0	0	0	0	0	0	2.9	2.6	0.8965	67.4
1	63	unstable angina	2	2	2	13	1				0	0	0	0	1	0	0	0	1	40	1.22	ND	5.5	67.7	1.27	55	5.8	13.05	176	162	ND	119	1	1	0	1	Livalo	4	0	0	1	1	1	1	1	3.15	2.85	0.108	96.4
2	61	unstable angina	2	2	2	12	1				0	0	#VALUE!	0	0	0	0	0	0	60	2.47	ND	ND	ND	ND	ND	ND	ND	ND	ND	ND	ND	1	1	0	1	Livalo	4	0	0	0	0	0	0	0	2.9	2.6	0.2915	89.4
1	58	unstable angina	2	2	2	13	1				0	0	0	3	0	0	0	0	0	ND	4.08	ND	6	54.4	0.19	6	5.9	0.94	194	151	30	112	1	1	0	1	Livalo	4	0	0	0	0	0	0	0	3.65	3.35	0.406	88.4
2	61	NSTEMI	3	2	3	2	3				0	0	0	0	0	0	0	0	0	65	12.82	2.24	7.8	ND	5.35	5	ND	0.88	238	229	43	173	1	1	0	1	Livalo	1	1	1	0	0	1	1	0	3.15	2.85	1.038	65.4
1	44	STEMI	4	2	3	18	2				1	0	0	1	0	0	0	0	0	45	146.2	0.1	9.2	37.9	0.71	ND	13.1	0.85	392	183	38	132	1	1	0	1	Livalo	4	0	0	0	0	0	0	0	3.15	2.85	0.528	82.4
1	70	unstable angina	2	2	2	1	3				0	0	0	0	0	0	0	0	0	ND	4.74	ND	5.61	53.9	0.43	17	ND	1.16	146	208	53	136	1	1	0	1	Livalo	4	0	0	1	8	1	0	0	2.65	2.35	0.865	65.4
2	51	unstable angina	2	2	2	12	1				1	0	0	0	0	0	0	0	0	60	0.509	0.1	5.7	55.5	ND	32	8.1	0.67	223	207	54	137	1	1	0	1	Livalo	1	0	0	0	0	0	0	0	3.15	2.85	0.558	81.4
2	73	unstable angina	2	2	2	12	1				0	1	0	0	0	0	1	0	0	55	2.79	0.012	9.1	60.6	0.31	ND	6.3	0.69	268	149	44	90	1	1	0	1	Livalo	1	0	0	0	0	0	0	0	3.65	3.35	0.021	99.4
1	47	unstable angina	2	2	2	12	1				1	0	0	1	0	0	0	0	0	57	0.671	0.1	18.38	ND	173.04	36	13.3	1.07	145	351	62	275	1	1	0	1	Crestor	20	0	0	0	0	0	0	0	4.15	3.85	0.664	83.4
1	72	NSTEMI	3	2	3	12	1				0	1	0	0	0	0	0	0	0	60	7.41	0.209	6.64	ND	1.34	11	ND	1.16	149	191	51	129	1	1	0	1	Livalo	1	0	0	1	18	1	0	1	3.65	3.35	0.581	83.4
1	49	STEMI	4	2	3	18	2				1	0	0	0	0	0	0	0	1	55	213.9	0.217	15.3	65.5	ND	2	11.3	0.77	93	139	36	100	1	1	0	1	Livalo	4	0	0	0	0	0	1	0	3.65	3.35	1.036	70.4
1	66	NSTEMI	3	2	3	12	1				0	1	0	1	0	0	0	0	0	57	39.8	0.184	9.2	23.9	ND	5	6.2	1.06	106	162	34	121	1	1	0	1	Livalo	1	0	0	1	10	1	1	0	3.15	2.85	0.168	94.4
2	72	NSTEMI	3	2	3	18	2				0	1	0	0	0	0	0	0	1	60	21.16	8.17	7.2	59.1	ND	20	ND	0.68	124	151	26	111	1	1	0	1	Livalo	4	0	0	0	0	0	1	0	3.15	2.85	0.828	72.4
2	59	STEMI	4	2	3	13	1				0	1	0	0	1	0	0	0	0	41	213.2	0.175	8.4	70.5	2.5	ND	5.6	0.76	61	152	36	111	1	1	0	1	Livalo	4	0	0	0	0	0	1	0	3.65	3.35	0.301	91.4
1	49	NSTEMI	3	2	3	13	1				0	1	0	1	0	0	0	0	1	55	14.39	5.39	6.4	70	1.36	15	6.2	1.13	95	229	60	169	1	1	0	1	Livalo	4	0	0	1	13	1	0	0	3.9	3.6	0.66	82.4
1	52	unstable angina	2	2	2	18	2				0	0	0	1	0	0	0	0	1	ND	2.67	ND	7.67	44.2	ND	ND	5.9	0.94	65	262	52	190	1	1	0	1	Livalo	4	0	0	0	0	0	0	0	2.9	2.6	0.0165	99.4
2	76	stable angina	1	1	1	18	2				0	1	0	0	0	0	0	0	0	ND	5.66	ND	6.94	68.5	ND	ND	ND	0.77	105	186	58	128	1	1	0	1	Livalo	1	0	0	0	0	0	0	1	2.65	2.35	0.465	81.4
1	52	stable angina	1	1	1	13	1				0	0	0	0	0	0	0	0	0	ND	7.27	ND	14.11	72	ND	ND	ND	1.21	69	102	39	55	1	1	0	1	Livalo	1	0	0	1	12	1	0	0	3.15	2.85	0.558	81.4
1	76	NSTEMI	3	2	3	12	1				0	1	0	0	0	0	0	0	1	60	2.93	0.161	6.9	60.9	0.47	2	ND	1.24	76	146	50	100	1	1	0	1	Livalo	4	0	0	0	0	0	0	0	2.65	2.35	0.115	95.4
1	63	ICMP	5	1	1	2	3				0	1	0	0	1	0	0	0	0	38	4.07	0.764	10.1	93.7	21.2	26	ND	1.14	147	147	39	102	1	1	0	1	Livalo	1	0	0	1	3	1	0	0	3.15	2.85	0.918	69.4
1	58	ICMP	5	1	1	13	1				0	0	#VALUE!	0	0	0	0	0	0	60	7.42	ND	4.97	ND	1.85	12	ND	ND	241	243	48	166	1	1	0	1	Livalo	1	0	0	1	3	1	0	0	3.65	3.35	0.511	85.4
2	74	STEMI	4	2	3	12	1				1	1	0	1	1	0	0	0	0	40	298.5	0.1	14.6	54.9	10.63	7	10	0.66	61	123	43	79	1	1	0	1	Livalo	1	0	0	0	0	0	1	0	3.65	3.35	0.231	93.4
1	43	NSTEMI	3	2	3	19	2				0	1	0	3	0	1	0	0	1	53	111.5	0.1	ND	ND	ND	ND	ND	1.22	134	ND	26	68	1	1	0	1	Livalo	4	0	0	1	2	1	1	0	3.65	3.35	0.126	96.4
1	73	stable angina	1	1	1	13	1				1	1	0	0	0	0	0	0	1	60	1.43	ND	8.21	69.6	2.41	2	8.3	1.41	82	123	30	84	1	1	0	1	Livalo	1	0	0	1	16	1	0	1	2.9	2.6	0.8415	69.4
1	72	unstable angina	2	2	2	12	1				0	1	0	3	0	0	0	0	0	65	3.21	ND	6.8	53.8	ND	ND	ND	0.88	102	180	61	ND	1	1	0	1	Livalo	1	0	0	1	10	1	0	0	3.15	2.85	0.528	82.4
1	46	STEMI	4	2	3	1	3				1	1	0	1	0	0	0	0	1	47	197.9	0.128	13.9	46.4	23.25	14	10.5	1.09	283	191	26	143	1	1	0	1	Livalo	4	0	0	0	0	0	0	0	3.65	3.35	0.161	95.4
1	62	unstable angina	2	2	2	12	1				0	0	0	0	0	0	1	0	0	47	5.37	0.1	6.9	53.3	0.2	ND	ND	0.98	110	ND	ND	124	1	1	0	1	Livalo	4	0	0	1	12	1	1	0	4.15	3.85	0.464	88.4
2	72	STEMI	4	2	3	12	1				0	0	0	0	0	0	0	0	1	53	377.3	0.22	10.2	69.4	0.48	11	5.9	0.76	93	191	46	140	1	1	0	1	Livalo	4	0	0	0	0	0	1	0	2.9	2.6	0.6765	75.4
1	58	stable angina	1	1	1	12	1				1	0	0	0	0	0	0	0	1	60	1.5	0.1	5.67	49.9	6.49	14	8.2	1.15	118	156	32	117	1	1	0	1	Livalo	4	0	0	0	0	0	0	1	3.15	2.85	0.168	94.4
1	32	STEMI	4	2	3	2	3				0	0	0	1	1	0	0	0	0	40	142.9	0.226	9.6	52.7	1.07	ND	5.6	1.04	312	200	43	139	1	1	0	1	Livalo	4	0	0	0	0	0	1	0	3.65	3.35	0.616	82.4
2	67	stable angina	1	1	1	12	1				1	0	0	0	0	0	0	0	1	53	4.23	0.1	4.4	66.6	0.56	17	6.5	0.72	109	195	66	120	1	1	0	1	Livalo	1	0	0	0	0	0	0	0	3.65	3.35	1.176	66.4
1	59	unstable angina	2	2	2	13	1				0	0	0	0	0	0	0	0	0	60	4.52	0.1	4.3	64.4	0.53	11	ND	1.02	52	110	43	67	1	1	0	0	Livalo	4	0	0	0	0	0	0	0	3.15	2.85	0.858	71.4
1	54	STEMI	4	2	3	13	1				1	0	0	1	0	0	0	0	1	60	47.37	3.49	11.9	83.9	ND	14	8.4	2.18	ND	ND	ND	ND	1	1	0	1	Livalo	4	0	0	1	3	1	1	0	2.9	2.6	0.869	68.4
1	52	unstable angina	2	2	2	18	2				1	1	0	1	0	0	0	0	0	65	2.45	0.509	5.9	58.5	0.51	2	8.6	0.86	115	95	36	57	1	1	0	1	Livalo	1	0	0	0	0	0	0	0	3.15	2.85	0.018	99.4
1	59	ICMP	5	1	1	12	1				1	1	0	0	1	0	0	0	1	35	2.46	0.1	13.9	75.6	31.76	30	13.2	1.48	84	133	55	84	1	1	0	1	Lipitor	20	0	0	1	3	1	1	0	3.15	2.85	0.378	87.4
1	85	unstable angina	2	2	2	12	1				0	0	0	1	0	0	1	0	1	60	21.98	0.368	10.7	67.4	86.99	28	6.2	1.24	ND	ND	ND	ND	1	1	0	1	Livalo	1	0	0	0	0	0	0	0	2.9	2.6	0.6215	77.4
1	74	unstable angina	2	2	2	11	4				1	1	0	0	0	0	0	0	1	60	1.68	0.1	4.94	69.2	0.26	2	5.9	0.82	63	151	47	100	1	1	0	1	Livalo	1	0	0	0	0	0	0	0	3.65	3.35	1.001	71.4
1	42	NSTEMI	3	2	3	2	3				0	0	0	1	0	0	0	0	1	55	41.42	1.85	7.3	ND	0.62	3	ND	0.93	137	246	55	182	1	1	0	1	Livalo	4	0	0	0	0	0	0	0	3.65	3.35	0.231	93.4
1	62	stable angina	1	1	1	13	1				1	0	0	3	0	0	0	0	1	60	1.71	0.1	5.5	55.3	0.21	2	ND	1.1	98	176	38	126	1	1	0	1	Livalo	1	0	0	0	0	0	0	0	4.15	3.85	1.104	72.4
1	76	STEMI	4	2	3	13	1				0	1	0	0	0	0	0	0	0	57	301.6	0.853	18.1	79.9	ND	7	5.5	1.12	79	142	27	113	1	1	0	1	Livalo	4	0	0	0	0	0	0	0	3.15	2.85	0.048	98.4
1	65	NSTEMI	3	2	3	12	1				1	1	0	1	0	0	0	0	1	57	28.94	4.41	4.6	80.4	ND	ND	6.6	1.05	73	135	49	81	1	1	0	1	Livalo	4	0	0	0	0	0	0	1	2.9	2.6	0.2915	89.4
[truncated: 49 more columns]

## Sheet: Sheet2
				No AAF	AAF	p-value
				(n= 150)	(n=479)			Thrombus	124	0.258873
		Patient		146	447			Malapposition	203	0.4238
		Age (year)		61.7±10.7	61.8±11.3	0.989		Tissue protrusion	283	0.590814
		Male sex (%)		105 (70.0)	367 (76.6)	0.106		Edge dissection	109	0.227557
		BMI (kg/m2)		25.4±3.4	24.6±3.1	0.116		prox	61	0.127349
		Comorbidity						distal	48	0.100209
		Hypertension, n (%)		91 (60.7)	290 (60.5)	1
		Diabetes mellitus, n (%)		49 (32.7)	171 (35.7)	0.556		0	150
		Smoking, n (%)	Previous	25 (16.7)	71 (14.8)	0.01		1	285
			Current	35 (23.3)	165 (34.4)			2	150
		Cerebrovascular accident history, n (%)		9 (6.0)	14 (2.9)	0.086		3	42
		LV dysfunction, n (%)		8 (5.3)	33 (6.9)	0.574		4	2
		Previous PCI history, n (%)		19 (12.7)	51 (10.6)	0.493
			Laboratory exam
			Ejection fraction	56.1±7.3	56.0±7.9	0.915
			Peak CK-MB	38.6±91.9	45.9±93.4	0.401
			Troponin I	2.05±4.97	4.13±18.1	0.071
			WBC	8.16±3.02	8.21±3.17	0.855
			hs-CRP	5.71±17.11	6.90±21.60	0.618
			HbA1c	6.85±1.34	7.05±1.63	0.363
			Cr	1.11±0.95	1.21±1.45	0.422
			Total cholesterol	181.4±50.1	179.8±47.5	0.734
			Triglyceride	143.4±142.4	149.0±99.0	0.596
			HDL cholesterol	43.8±11.0	42.2±10.1	0.118
			LDL cholesterol	120.6±38.1	118.5±37.8	0.587
			Drug
			Aspirin, n (%)	148 (99.3)	475 (99.2)	1
			P2Y12 inhibitor, n (%)	148 (99.3)	476 (99.4)	1
			Statin, n (%)	143 (96.0)	460 (96.0)	1
			Cilostazol, n (%)	12 (8.1)	62 (12.9)	0.112
			ACE inhibitor, n (%)	32 (21.5)	116 (24.2)	0.581
			ARB, n (%)	48 (32.2)	146 (30.5)	0.686
			Beta blocker, n (%)	72 (48.3)	236 (49.3)	0.852
			Calcium channel blocker, n (%)	44 (29.5)	132 (27.6)	0.676
			Clinical presentation
			Stable angina, n (%)	61 (40.7)	147 (30.7)	0.044
			Unstable angina, n (%)	57 (38.0)	191 (39.9)
			NSTEMI, n (%)	16 (10.7)	62 (12.9)
			STEMI, n (%)	16 (10.7)	79 (16.5)
		Vessel, n (%)	LAD	96 (64.0)	300 (62.6)	0.393
			LCX	16 (10.7)	55 (11.5)
			RCA	36 (24.0)	116 (24.2)
			Left main	1 (0.7)	8 (1.7)
		Stent type, n (%)	BES	64 (42.7)	220 (45.9)	0.286
			EES	81 (54.0)	252 (52.6)
			SES	2 (1.3)	1 (0.2)
			BMS	3 (2.0)	6 (1.3)
		Mean stent length (mm)		3.11±0.45	3.06±0.44	0.25
		Mean stent diameter (mm)		20.67±7.26	22.8±7.47	0.002
			Adjuvant procedure
			Adjuvant dilatation, n (%)	21 (14.0)	117 (24.4)	0.007
			Adjuvant balloon diameter (mm)	3.55±0.47	3.43±0.59	0.386
			Adjuvant balloon length (mm)	10.67±2.61	11.88±4.26	0.209
	Quantitative Coronary Analysis
	Baseline	RD (mm)	Proximal	3.17±0.74	3.11±0.57	0.81
			Distal	2.43±1.4	2.79±0.86	0.381
		MLD (mm)		0.62±0.49	0.7±0.39	0.645
		% stenosis		78.9±18.6	76.7±12.9	0.714
		Mean lesion length (mm)		19.5 ± 8.5	22.2 ± 10.4	0.287
	Postprocedure	RD (mm)	Proximal	3.27±0.71	3.43±0.53	0.507
			Distal	3.22±0.76	3.28±0.5	0.79
		MLD (mm)		3.05±0.71	3.08±0.47	0.882
		% stenosis		5.8±3.5	7.9±4.7	0.299
		Mean lesion length (mm)		1.9 ± 0.3	1.9 ± 0.4	0.892
			OCT Quantitative Analysis
			MSA (㎟)	5.85±2.14	5.73±2.14	0.549
			Proximal RA (㎟)	8.1±2.92	9.86±29.08	0.457
			Distal RA (㎟)	6.96±2.56	7.09±2.71	0.585
			Small MSA, n (%)	63 (42.0)	207 (43.2)	0.85
			Underexpansion, n (%)	87 (58.0)	343 (71.6)	0.002
			MACE (Non-fatal MI, all cause death, TVR and stent thrombosis)
			MACE, n (%)	9 (6.0)	17 (3.5)	0.237
			Non-fatal MI, n (%)	0	0	-
			All cause death, n (%)	1 (0.7)	3 (0.6)	1
			TLR, n (%)	6 (4.0)	11 (2.3)	0.257
			TVR, n (%)	8 (5.3)	14 (2.9)	0.2
			non-TLR/TVR, n (%)	4 (2.7)	10 (2.1)	0.751
			Stent thrombosis, n (%)	1 (0.7)	1 (0.2)	0.42
			Follow-up duration (month)	22.15±12.63	26.28±13.69	0.001

## Sheet: pre_adjuvant
	target vessel (CASS)	target vessel	Malapposition	malapposition_depth	lumen_area	stent_area	malapposition area	malapposition_length
	12	1	1	380	6.67	5.37	1.3	11.9
	1	3	1	460	10.91	8.4	2.51	15.2
	12	1	1	420	12.63	10.33	2.3	2.8
	18	2	1	820	14.98	8.39	6.59	3.5
	13	1	1	440	10.05	7.3	2.75	2.3
	3	3	1	460	16.36	13.96	2.4	2.6
	3	3	1	280	8.15	7.29	0.86	3.2
	12	1	1	300	6.34	5.15	1.19	4.8
	12	1	1	310	9.47	8.52	0.95	2.9
	1	3	1	1340	20.99	10.12	10.87	3.5
	12	1	1	390	18.85	16.63	2.22	3.7
	12	1	1	310	12.3	10.56	1.74	2.7
	2	3	1	990	19.09	14.11	4.98	2.5
	12	1	1	410	10.44	8.52	1.92	1.6
	13	1	1	480	8.2	6.06	2.14	2.2
	13	1	1	460	7.32	5.83	1.49	2.7
	1	3	1	590	8.41	5.66	2.75	2
	12	1	1	770	15.17	9.93	5.24	10
	12	1	1	360	9.61	7.11	2.5	4.5
	12	1	1	440	9.87	7.73	2.14	9.8
	19	2	1	570	9.27	6.31	2.96	2.6
	12	1	1	350	6.77	5.6	1.17	2.8
	2	3	1	420	6.76	5.29	1.47	2.4
	12	1	1	520	7.89	5.62	2.27	7.2
	13	1	1	460	8.11	5.59	2.52	4.6
	13	1	1	510	9.53	5.96	3.57	2.9
	2	3	1	610	17.25	14.27	2.98	2.3
	1	3	1	970	16.69	10.95	5.74	4.6
	12	1	1	350	8.36	6.55	1.81	4.4
	13	1	1	570	10.12	7.1	3.02	1.8
	1	3	1	540	9.33	7.38	1.95	3.7
	13	1	1	560	8.55	5.33	3.22	4.9
	12	1	1	330	8.32	7.14	1.18	2.7
	12	1	1	490	7.85	6.41	1.44	5
	2	3	1	370	5.96	4.65	1.31	4
	3	3	1	440	9.61	8.04	1.57	2.7
	13	1	1	1270	11.17	5.76	5.41	5.2
	12	1	1	960	8.99	4.5	4.49	9.7
	14	1	1	450	9.74	4.79	4.95	3.5
	12	1	1	730	10.87	7.77	3.1	5
	12	1	1	460	9.74	7.1	2.64	4
	12	1	1	870	13.46	8.41	5.05	2.1
	1	3	1	970	16.11	11.82	4.29	1.5
	13	1	1	500	7.98	6.12	1.86	3.5
	18	2	1	400	6.65	5.42	1.23	5.7
	12	1	1	1500	15.8	6.72	9.08	5.5
	12	1	1	740	8.93	6.41	2.52	3
	13	1	1	550	11.68	9.15	2.53	3
	12	1	1	590	10.46	7.96	2.5	1.3
	12	1	1	550	7.94	6.13	1.81	2.6
	12	1	1	700	10.44	7.92	2.52	2.5
	13	1	1	440	6.79	4.73	2.06	2.3
	1	3	1	450	14.64	11.85	2.79	4.6
	12	1	1	840	13.81	8.16	5.65	7
	1	3	1	400	11.66	9.32	2.34	7.9
	12	1	1	710	9.74	6.27	3.47	6.7
	13	1	1	550	12.39	9.22	3.17	3.8
	2	3	1	430	16.04	13.29	2.75	3.7
